# Supplementary material for: Structural basis of ferroportin inhibition by minihepcidin PR73
Source: PLoS Biol. 2023 Jan 17;21(1):e3001936. doi: 10.1371/journal.pbio.3001936 (PMC9882908; doi:10.1371/journal.pbio.3001936)
Supplement: S1 Data — (XLSX) [file pbio.3001936.s014.xlsx]

## Sheet: Fig 6
Fig 6a						Fig 6b
Time (s)	Response (nm)					Sample name	KD (M)			Mean	SEM
0	0.0107395	0.0202858	0.00604725	0.0001238		WT	2.72e-08	3.42e-08	4.96e-08	3.7e-08	6.6e-09
0.2	0.0130793	0.021736	0.00634275	0.00170496		WT + BME	1.53e-06	4.5e-07	2.19e-06	1.39e-06	5.1e-07
0.4	0.0154016	0.0237273	0.00703616	0.00253409		WT + Co2+	9.11e-07	6.77e-07	1.061e-06	8.83e-07	1.12e-07
0.6	0.0178458	0.0255278	0.0077596	0.00327779		C326S	3.8e-07	1.15e-06	5.64e-06	2.39e-06	1.64e-06
0.8	0.0207973	0.0278829	0.0084568	0.00400328
1	0.0240319	0.0303498	0.00993043	0.00490158
1.2	0.0271251	0.0329017	0.0106022	0.00569043		Fig 6c
1.4	0.0303254	0.035656	0.0117381	0.0065375		Sample name	KD (M)			Mean	SEM
1.6	0.0338306	0.0385317	0.013376	0.00718634		WT	2.72e-08	3.42e-08	4.96e-08	3.7e-08	6.6e-09
1.8	0.0374053	0.0416892	0.015217	0.0075994		Q194A	2.26e-06	3.52e-06	1.255e-05	6.11e-06	3.24e-06
2	0.0404568	0.0445412	0.01693	0.00807838		T320V	1.44e-07	1.77e-07	3.99e-07	2.4e-07	8e-08
2.2	0.0431297	0.047694	0.0183677	0.00804581		D325A	8.5e-08	2.27e-07	9.46e-07	4.18e-07	2.65e-07
2.4	0.0453338	0.0499435	0.0202559	0.00796509		Y64N	2.06e-07	4.16e-07	7.55e-07	4.59e-07	1.6e-07
2.6	0.0467976	0.0517927	0.0212802	0.0082544		Y333A	1.33e-07	1.04e-07	1.83e-07	1.4e-07	2.3e-08
2.8	0.0490883	0.0537056	0.0224565	0.00852293		Y501A	5.94e-07	7.23e-07	9.3e-07	7.49e-07	9.8e-08
3	0.0515276	0.0551138	0.0235951	0.00860986		F508A	1.49e-07	1.53e-07	3.01e-07	2.01e-07	5e-08
3.2	0.0539654	0.0566313	0.0250636	0.00861729
3.4	0.0560855	0.0581334	0.025986	0.00849499
3.6	0.0584377	0.0598483	0.0273068	0.00857108
3.8	0.0603161	0.061282	0.027881	0.0092407
4	0.0628777	0.0631626	0.0289387	0.00946496
4.2	0.0653548	0.0650697	0.0298291	0.0103456
4.4	0.0675022	0.0670742	0.0309878	0.0103912
4.6	0.0694825	0.0686186	0.031604	0.0110226
4.8	0.071184	0.070826	0.0318865	0.0112657
5	0.0729101	0.0723701	0.0326675	0.0118424
5.2	0.074634	0.0740895	0.0327665	0.0126458
5.4	0.0762757	0.0761288	0.0337694	0.0131885
5.6	0.0777804	0.0779754	0.0350745	0.0138596
5.8	0.0792159	0.0798052	0.0358924	0.0140535
6	0.0796978	0.0813934	0.0362698	0.0149297
6.2	0.0810991	0.0827746	0.0374204	0.0153216
6.4	0.0819194	0.0840166	0.0381337	0.0155877
6.6	0.0830029	0.0852592	0.0388941	0.0160564
6.8	0.085084	0.0861823	0.0401553	0.0160388
7	0.0869986	0.0869427	0.0412927	0.0162506
7.2	0.089317	0.0883533	0.0426872	0.0164028
7.4	0.0907529	0.0893068	0.0433382	0.0164918
7.6	0.0928867	0.090494	0.0443442	0.0173586
7.8	0.0947924	0.0914614	0.0451996	0.0176741
8	0.0965433	0.0928192	0.0458643	0.0180727
8.2	0.0976911	0.0940371	0.0462425	0.0181687
8.4	0.0988357	0.0955614	0.0463825	0.0184464
8.6	0.100031	0.0965905	0.0460388	0.0183266
8.8	0.100914	0.0979321	0.0462619	0.017876
9	0.10232	0.0989905	0.0463955	0.0180431
9.2	0.103292	0.100717	0.046405	0.0183025
9.4	0.104099	0.101887	0.0469133	0.0178013
9.6	0.104758	0.10248	0.0475699	0.0176381
9.8	0.105427	0.103596	0.0475846	0.0175865
10	0.105853	0.10454	0.0481556	0.0179876
10.2	0.106925	0.105586	0.0495166	0.0181339
10.4	0.107483	0.106757	0.0495503	0.0177803
10.6	0.108837	0.107522	0.0507796	0.0173101
10.8	0.109972	0.108378	0.0517519	0.0174417
11	0.111183	0.109349	0.0527652	0.0180512
11.2	0.112795	0.109921	0.0539637	0.0182668
11.4	0.113838	0.110547	0.0548842	0.0184065
11.6	0.114817	0.111387	0.0560558	0.018902
11.8	0.11581	0.111887	0.0570593	0.0187631
12	0.116605	0.112808	0.0572811	0.0191397
12.2	0.117394	0.113816	0.058134	0.0189923
12.4	0.118322	0.114698	0.0582769	0.019158
12.6	0.119993	0.115648	0.0594427	0.0195309
12.8	0.120755	0.117073	0.0604129	0.0195792
13	0.121634	0.118365	0.0603823	0.0195204
13.2	0.122776	0.119985	0.0609088	0.0200973
13.4	0.123943	0.120671	0.0619538	0.0204403
13.6	0.12465	0.12198	0.0622195	0.0211155
13.8	0.125527	0.123557	0.0629101	0.0215235
14	0.126901	0.125043	0.0642624	0.0214931
14.2	0.128725	0.12626	0.0652324	0.0216562
14.4	0.129936	0.127038	0.0651342	0.0215133
14.6	0.130983	0.127862	0.0657063	0.0218988
14.8	0.131683	0.128728	0.0656146	0.0225841
15	0.132879	0.128639	0.066548	0.0228642
15.2	0.134023	0.128325	0.0670973	0.0232913
15.4	0.135239	0.129004	0.067815	0.0235413
15.6	0.135728	0.12955	0.0682396	0.0234284
15.8	0.136845	0.129917	0.0685555	0.023165
16	0.137307	0.130425	0.0685447	0.0230093
16.2	0.137632	0.130804	0.0690217	0.0234281
16.4	0.137971	0.131546	0.0693518	0.0236311
16.6	0.138499	0.132643	0.070317	0.0240378
16.8	0.138538	0.133588	0.0703845	0.0240956
17	0.139175	0.134466	0.0708717	0.0245861
17.2	0.139946	0.135323	0.0712179	0.0255673
17.4	0.140489	0.136023	0.0713046	0.0260569
17.6	0.141299	0.137269	0.0718707	0.0257556
17.8	0.14232	0.137969	0.0727943	0.0254813
18	0.143419	0.139064	0.0732819	0.0256719
18.2	0.144234	0.139525	0.0730871	0.0259569
18.4	0.145113	0.140345	0.0733989	0.0263798
18.6	0.146134	0.141102	0.0737823	0.026552
18.8	0.147224	0.141519	0.0742336	0.0265164
19	0.148592	0.141797	0.0751325	0.0265736
19.2	0.149986	0.142326	0.075348	0.026652
19.4	0.151121	0.143273	0.0756052	0.025856
19.6	0.151351	0.143859	0.075611	0.0255424
19.8	0.151996	0.144208	0.0759775	0.0253298
20	0.151939	0.144718	0.0763049	0.025273
20.2	0.153168	0.14566	0.0770723	0.0259537
20.4	0.154235	0.146343	0.0780255	0.0258463
20.6	0.155103	0.146458	0.0786173	0.0257734
20.8	0.155895	0.146814	0.0787142	0.0260977
21	0.156646	0.147098	0.0788769	0.0260983
21.2	0.157571	0.147446	0.0791274	0.0269712
21.4	0.158201	0.148203	0.0793385	0.0269681
21.6	0.158647	0.148544	0.0800015	0.0265096
21.8	0.159323	0.149161	0.0804991	0.0266624
22	0.159836	0.149913	0.0806433	0.0271147
22.2	0.1603	0.150558	0.0807464	0.027343
22.4	0.161565	0.1515	0.0816345	0.0276199
22.6	0.16175	0.152162	0.0818187	0.0276583
22.8	0.161915	0.152878	0.0820013	0.0281077
23	0.162541	0.153643	0.0825045	0.0284099
23.2	0.162655	0.154121	0.0826145	0.028317
23.4	0.163172	0.154775	0.0827068	0.0284301
23.6	0.16346	0.155469	0.0830968	0.0283857
23.8	0.164422	0.156119	0.0841366	0.0286241
24	0.165063	0.156603	0.0848347	0.0287299
24.2	0.166649	0.157341	0.0856528	0.0285012
24.4	0.167251	0.157241	0.0860635	0.0283309
24.6	0.16776	0.157342	0.0859898	0.0281556
24.8	0.168563	0.158085	0.0861193	0.0284008
25	0.169167	0.158697	0.0870096	0.027958
25.2	0.170312	0.159405	0.0882085	0.0284416
25.4	0.171371	0.159763	0.088563	0.027987
25.6	0.172393	0.160443	0.0891196	0.028129
25.8	0.173349	0.161246	0.0896763	0.0281608
26	0.174393	0.162047	0.0898133	0.0287421
26.2	0.175369	0.162694	0.0901101	0.0292843
26.4	0.176393	0.163453	0.0908469	0.0297115
26.6	0.176563	0.164555	0.0913411	0.0302892
26.8	0.176904	0.16502	0.0916317	0.0309815
27	0.177793	0.165293	0.0918806	0.0311467
27.2	0.178145	0.166107	0.0919179	0.0311386
27.4	0.178342	0.166544	0.0917025	0.0313486
27.6	0.178837	0.167175	0.0922665	0.0314077
27.8	0.179608	0.167961	0.0931301	0.0317207
28	0.179715	0.168614	0.0933546	0.03193
28.2	0.180353	0.169378	0.094073	0.0317156
28.4	0.180252	0.169704	0.0939549	0.0315985
28.6	0.180879	0.170165	0.0946961	0.0317909
28.8	0.181355	0.17071	0.0954554	0.0317651
29	0.181291	0.171385	0.0955376	0.0315616
29.2	0.181984	0.171583	0.0959269	0.0326078
29.4	0.182999	0.171706	0.0961801	0.0325513
29.6	0.183376	0.172647	0.0961893	0.0331964
29.8	0.184125	0.173015	0.0966253	0.0332221
30	0.185274	0.173624	0.0969382	0.0336114
30.2	0.186282	0.17414	0.097422	0.0340307
30.4	0.186879	0.175033	0.0979628	0.0338687
30.6	0.187437	0.175256	0.0987369	0.0340549
30.8	0.18822	0.175017	0.0988023	0.0339878
31	0.189116	0.175732	0.0990482	0.0336392
31.2	0.189532	0.176078	0.0995827	0.0335979
31.4	0.190129	0.175903	0.0991246	0.0336918
31.6	0.190826	0.17626	0.0997421	0.0339139
31.8	0.191669	0.177158	0.100373	0.0337071
32	0.19175	0.177537	0.100296	0.033955
32.2	0.192611	0.177952	0.101279	0.0340463
32.4	0.192912	0.178258	0.101246	0.0342414
32.6	0.193494	0.178618	0.102091	0.0349853
32.8	0.193444	0.179062	0.102103	0.0356418
33	0.193251	0.179514	0.102417	0.0361979
33.2	0.193863	0.179469	0.1031	0.0364758
33.4	0.194432	0.179838	0.103621	0.0367986
33.6	0.195032	0.180797	0.10397	0.0378566
33.8	0.195472	0.181086	0.104707	0.0377688
34	0.195838	0.181531	0.105053	0.0378406
34.2	0.196764	0.181607	0.105712	0.0379586
34.4	0.19764	0.181914	0.106361	0.0376031
34.6	0.197971	0.182016	0.106882	0.0375783
34.8	0.198276	0.182571	0.106984	0.0373719
35	0.198867	0.183326	0.107054	0.0375176
35.2	0.199398	0.183768	0.10707	0.0376997
35.4	0.200563	0.184563	0.106532	0.0379478
35.6	0.200994	0.185218	0.107151	0.0377036
35.8	0.201669	0.186117	0.107586	0.0376147
36	0.202061	0.186045	0.107379	0.0380171
36.2	0.203047	0.186472	0.108454	0.0386609
36.4	0.20364	0.187064	0.108906	0.0392064
36.6	0.204004	0.187817	0.109502	0.0400828
36.8	0.204174	0.187835	0.110021	0.040242
37	0.204551	0.187835	0.110705	0.0404281
37.2	0.20513	0.187596	0.111209	0.0407996
37.4	0.205932	0.187913	0.111962	0.0418741
37.6	0.206121	0.18808	0.112288	0.0417575
37.8	0.206252	0.187915	0.11272	0.0411028
38	0.206506	0.187714	0.112933	0.0411812
38.2	0.207428	0.187461	0.113287	0.0407297
38.4	0.207369	0.188207	0.113612	0.040228
38.6	0.20727	0.188801	0.113791	0.0399397
38.8	0.207867	0.189363	0.114088	0.0398602
39	0.208663	0.190053	0.114001	0.0396111
39.2	0.209507	0.190579	0.114233	0.039251
39.4	0.21039	0.190741	0.114132	0.0389869
39.6	0.210364	0.191017	0.114567	0.0386169
39.8	0.210726	0.191131	0.114486	0.0385605
40	0.211415	0.191269	0.114327	0.03887
40.2	0.21139	0.191953	0.114549	0.0393541
40.4	0.211947	0.192532	0.114656	0.0391606
40.6	0.212428	0.192619	0.114835	0.0393599
40.8	0.212856	0.192814	0.115092	0.039117
41	0.213104	0.193057	0.11551	0.0400836
41.2	0.213382	0.192903	0.115913	0.0405439
41.4	0.214255	0.193308	0.116207	0.0405999
41.6	0.214121	0.193676	0.116582	0.0405694
41.8	0.214638	0.193987	0.116678	0.0404997
42	0.215141	0.194417	0.117049	0.0411217
42.2	0.215505	0.194684	0.117018	0.0405391
42.4	0.215639	0.194995	0.117813	0.0407704
42.6	0.216543	0.19557	0.118607	0.041195
42.8	0.216867	0.195916	0.119024	0.0413561
43	0.217038	0.196358	0.119072	0.0413449
43.2	0.217383	0.196624	0.119331	0.04168
43.4	0.217704	0.197106	0.119732	0.0421206
43.6	0.217768	0.197381	0.119962	0.0422496
43.8	0.217884	0.197427	0.119932	0.0420003
44	0.218035	0.198191	0.120016	0.041989
44.2	0.218547	0.198384	0.120418	0.042057
44.4	0.219761	0.199083	0.120812	0.0420791
44.6	0.2202	0.199782	0.121267	0.0426536
44.8	0.220647	0.20048	0.12119	0.042329
45	0.220573	0.200707	0.121186	0.0422673
45.2	0.220972	0.201036	0.121102	0.042409
45.4	0.221907	0.201197	0.121752	0.0419976
45.6	0.221897	0.201799	0.121851	0.0419609
45.8	0.222342	0.201725	0.121358	0.0417148
46	0.222882	0.202053	0.121433	0.0419587
46.2	0.223684	0.20209	0.121685	0.0416859
46.4	0.224236	0.201879	0.122295	0.0419314
46.6	0.224599	0.202359	0.122493	0.0420591
46.8	0.224937	0.202395	0.122265	0.0415654
47	0.224936	0.202421	0.12196	0.0417525
47.2	0.225133	0.202124	0.122427	0.0416107
47.4	0.225794	0.202154	0.122992	0.0410025
47.6	0.225818	0.201941	0.122902	0.0403951
47.8	0.225931	0.202065	0.12362	0.0403031
48	0.226415	0.202821	0.123809	0.0405689
48.2	0.227206	0.203359	0.12461	0.0414117
48.4	0.227352	0.204401	0.124768	0.0419354
48.6	0.227737	0.204761	0.125617	0.0419297
48.8	0.228428	0.205141	0.125955	0.0422419
49	0.228717	0.205553	0.126455	0.043337
49.2	0.229524	0.206279	0.127411	0.0445041
49.4	0.230487	0.206892	0.128502	0.0452302
49.6	0.230935	0.207528	0.128501	0.0460286
49.8	0.231401	0.20776	0.128747	0.0468732
50	0.231885	0.208034	0.128999	0.0476389
50.2	0.232487	0.208186	0.12934	0.0481125
50.4	0.232317	0.208065	0.129377	0.0480655
50.6	0.232712	0.208727	0.12982	0.04785
50.8	0.23333	0.208437	0.129769	0.0479694
51	0.233264	0.208594	0.129785	0.0481551
51.2	0.233539	0.208495	0.130602	0.047912
51.4	0.23426	0.208873	0.131095	0.0475625
51.6	0.2342	0.20892	0.131144	0.0470735
51.8	0.233933	0.209177	0.13166	0.047002
52	0.233895	0.209293	0.131302	0.0467697
52.2	0.234515	0.209415	0.131879	0.0466209
52.4	0.234559	0.209838	0.131689	0.0460921
52.6	0.235719	0.210031	0.132321	0.046529
52.8	0.235649	0.210364	0.131809	0.0472161
53	0.235856	0.210788	0.131568	0.0477832
53.2	0.236159	0.211454	0.131372	0.0478036
53.4	0.236283	0.211685	0.131087	0.0482781
53.6	0.236199	0.211441	0.130742	0.0478399
53.8	0.23574	0.2115	0.130202	0.0484433
54	0.235828	0.211455	0.130074	0.0483915
54.2	0.236077	0.211737	0.130055	0.0485996
54.4	0.236363	0.212025	0.130572	0.0483261
54.6	0.237349	0.212161	0.13089	0.0487691
54.8	0.238207	0.211791	0.130965	0.0494639
55	0.238351	0.212388	0.131268	0.0501516
55.2	0.238403	0.212724	0.131539	0.0505558
55.4	0.238895	0.213346	0.132282	0.0503293
55.6	0.239408	0.213592	0.132736	0.0501494
55.8	0.239842	0.214328	0.133381	0.0502801
56	0.241019	0.214744	0.134103	0.0501849
56.2	0.242288	0.215538	0.13528	0.0501899
56.4	0.242922	0.216038	0.136146	0.0503979
56.6	0.244215	0.21664	0.136896	0.0510528
56.8	0.244203	0.21715	0.136855	0.050705
57	0.244845	0.217797	0.137335	0.0506542
57.2	0.24506	0.218328	0.13726	0.0502449
57.4	0.245702	0.218266	0.13761	0.0500654
57.6	0.245748	0.218128	0.137921	0.049583
57.8	0.245762	0.21789	0.138094	0.0499287
58	0.246283	0.217505	0.139148	0.04964
58.2	0.246781	0.217306	0.1392	0.0496481
58.4	0.247069	0.217265	0.139251	0.0499876
58.6	0.247581	0.217075	0.139464	0.0500987
58.8	0.247106	0.21679	0.139239	0.0501624
59	0.246591	0.217302	0.138957	0.0509178
59.2	0.246636	0.217125	0.138971	0.050542
59.4	0.24733	0.217349	0.13997	0.0508164
59.6	0.247473	0.217106	0.139969	0.0510245
59.8	0.247812	0.217536	0.140145	0.0510807
60	0.248305	0.217372	0.140491	0.0512569
60.2	0.248629	0.217517	0.140765	0.0514768
60.4	0.248545	0.21786	0.140656	0.0514109
60.6	0.248861	0.218722	0.140605	0.0511974
60.8	0.248984	0.21886	0.140612	0.0514014
61	0.249626	0.219215	0.140734	0.0519144
61.2	0.250073	0.219401	0.140515	0.052438
61.4	0.250426	0.219396	0.14076	0.052473
61.6	0.25008	0.219609	0.141161	0.0525852
61.8	0.250565	0.2197	0.141739	0.0528089
62	0.251132	0.219795	0.142251	0.052733
62.2	0.251702	0.220646	0.142195	0.0524992
62.4	0.251915	0.22157	0.142262	0.0523473
62.6	0.252287	0.221729	0.142743	0.0520949
62.8	0.252484	0.221695	0.142887	0.0525813
63	0.253045	0.22183	0.143404	0.052906
63.2	0.253931	0.221449	0.144341	0.0528851
63.4	0.254255	0.221719	0.144313	0.0534307
63.6	0.254333	0.221586	0.1446	0.0533661
63.8	0.254886	0.222229	0.145004	0.0535736
64	0.254951	0.222099	0.144972	0.0533277
64.2	0.255421	0.222315	0.144989	0.0533914
64.4	0.255375	0.222597	0.145023	0.0530164
64.6	0.255824	0.222913	0.145425	0.0532677
64.8	0.256314	0.223242	0.14579	0.0539717
65	0.256216	0.223563	0.145656	0.054632
65.2	0.256111	0.22413	0.14532	0.0547092
65.4	0.255964	0.224676	0.145545	0.0541456
65.6	0.255746	0.225056	0.145805	0.0535542
65.8	0.255942	0.22516	0.145925	0.053214
66	0.25562	0.225386	0.145753	0.0527309
66.2	0.256339	0.22576	0.146246	0.0527609
66.4	0.256224	0.226173	0.146134	0.0527502
66.6	0.256557	0.225757	0.146684	0.0528601
66.8	0.257073	0.225649	0.147432	0.0531089
67	0.257217	0.225655	0.147931	0.0527337
67.2	0.257956	0.225625	0.148206	0.0524163
67.4	0.257864	0.225696	0.14823	0.0523882
67.6	0.258519	0.225473	0.149568	0.0520566
67.8	0.258159	0.225783	0.149152	0.0522831
68	0.258245	0.225714	0.148794	0.0520684
68.2	0.258895	0.226265	0.148862	0.0523585
68.4	0.259165	0.227029	0.149116	0.0525623
68.6	0.259562	0.227569	0.14953	0.0526163
68.8	0.259648	0.227905	0.149779	0.0533725
69	0.259868	0.228036	0.149938	0.0535725
69.2	0.260498	0.228829	0.149948	0.0534929
69.4	0.260853	0.228963	0.150491	0.053741
69.6	0.261063	0.229253	0.150618	0.0536655
69.8	0.261415	0.229207	0.150856	0.0538516
70	0.261345	0.229345	0.150988	0.053902
70.2	0.262424	0.229395	0.151538	0.0539912
70.4	0.262172	0.229755	0.151639	0.0544053
70.6	0.262534	0.229246	0.152108	0.0542699
70.8	0.262399	0.22927	0.15231	0.0546646
71	0.262111	0.229052	0.152073	0.0545202
71.2	0.262401	0.229015	0.152203	0.0547364
71.4	0.262391	0.229106	0.152585	0.0553818
71.6	0.262769	0.228928	0.153024	0.0555993
71.8	0.262364	0.229235	0.152743	0.0561986
72	0.262968	0.229548	0.152866	0.0561014
72.2	0.263447	0.229948	0.152901	0.0568108
72.4	0.263964	0.229983	0.153303	0.0571854
72.6	0.264013	0.230123	0.153954	0.0570358
72.8	0.264344	0.23026	0.154361	0.0579351
73	0.264993	0.23062	0.154669	0.0577113
73.2	0.265724	0.230655	0.155032	0.0580329
73.4	0.266066	0.230965	0.1553	0.0579304
73.6	0.266078	0.231352	0.154968	0.0573457
73.8	0.265906	0.231837	0.155026	0.056957
74	0.266114	0.23235	0.155025	0.0569259
74.2	0.266739	0.232603	0.15513	0.0569376
74.4	0.266519	0.232671	0.155101	0.0576442
74.6	0.266171	0.232793	0.154886	0.0574306
74.8	0.266268	0.232966	0.154934	0.0574129
75	0.266407	0.23307	0.15443	0.0572602
75.2	0.266799	0.233146	0.154551	0.0576326
75.4	0.266868	0.232921	0.15463	0.0579895
75.6	0.266624	0.232458	0.154366	0.0583193
75.8	0.266633	0.232253	0.153775	0.0585152
76	0.266419	0.23251	0.153352	0.0584831
76.2	0.266409	0.232475	0.153222	0.0589245
76.4	0.266459	0.232854	0.153376	0.0589576
76.6	0.266496	0.233027	0.153991	0.0588556
76.8	0.267004	0.233415	0.154193	0.0590724
77	0.267417	0.233388	0.154636	0.0586189
77.2	0.267842	0.233779	0.154632	0.0583082
77.4	0.26759	0.234766	0.154452	0.0579814
77.6	0.267605	0.23515	0.154476	0.0577368
77.8	0.267672	0.235906	0.155211	0.0576322
78	0.267959	0.236168	0.155492	0.0580541
78.2	0.268449	0.236552	0.15586	0.0581164
78.4	0.268913	0.237023	0.15658	0.0578391
78.6	0.26893	0.237847	0.156645	0.057639
78.8	0.269912	0.237553	0.15707	0.0572816
79	0.270082	0.237938	0.156891	0.057128
79.2	0.270442	0.237958	0.15756	0.0579426
79.4	0.270455	0.237971	0.157742	0.0578808
79.6	0.270724	0.237836	0.157399	0.0582848
79.8	0.271255	0.237869	0.157728	0.0580844
80	0.271387	0.238198	0.158192	0.058578
80.2	0.272013	0.238252	0.158549	0.0590203
80.4	0.272542	0.238458	0.159057	0.0589949
80.6	0.273234	0.238395	0.159543	0.059055
80.8	0.273906	0.238252	0.160096	0.0592973
81	0.274498	0.237847	0.160551	0.0593607
81.2	0.274686	0.237863	0.160608	0.0593494
81.4	0.274787	0.237794	0.161138	0.0598166
81.6	0.275228	0.237661	0.161652	0.0600152
81.8	0.275434	0.237453	0.16194	0.0598651
82	0.275612	0.237749	0.161792	0.0606929
82.2	0.276096	0.238127	0.162185	0.0605886
82.4	0.276225	0.23828	0.162747	0.0609588
82.6	0.276328	0.238709	0.162496	0.0618339
82.8	0.276595	0.238716	0.163067	0.0617385
83	0.27642	0.239021	0.163103	0.0618869
83.2	0.27652	0.239492	0.16302	0.0625959
83.4	0.27714	0.239336	0.163055	0.0619966
83.6	0.277211	0.239803	0.163228	0.0621766
83.8	0.277232	0.240314	0.163196	0.0618404
84	0.277059	0.240748	0.162649	0.0623751
84.2	0.277022	0.241079	0.162199	0.0620105
84.4	0.276932	0.241581	0.16205	0.0616863
84.6	0.277057	0.24199	0.161775	0.0618366
84.8	0.277053	0.241747	0.162087	0.0617911
85	0.277482	0.242384	0.161989	0.0617673
85.2	0.278081	0.242955	0.162772	0.0613123
85.4	0.278341	0.24353	0.163086	0.0611436
85.6	0.278879	0.24386	0.163527	0.0607345
85.8	0.279254	0.243908	0.1639	0.0612592
86	0.279803	0.244132	0.164306	0.0621454
86.2	0.280034	0.243566	0.164866	0.0624021
86.4	0.280154	0.243265	0.165029	0.062972
86.6	0.280424	0.243148	0.165398	0.0632576
86.8	0.280653	0.24271	0.166219	0.0630071
87	0.281422	0.242074	0.16631	0.0634673
87.2	0.28221	0.241705	0.166624	0.06359
87.4	0.282449	0.241227	0.166987	0.0636078
87.6	0.282122	0.241395	0.166946	0.0635179
87.8	0.28197	0.241381	0.166392	0.0639093
88	0.282023	0.241497	0.165962	0.0638448
88.2	0.282118	0.241696	0.165568	0.0636169
88.4	0.282175	0.242304	0.165331	0.0636514
88.6	0.282562	0.242774	0.165439	0.063254
88.8	0.282897	0.243231	0.166091	0.0630669
89	0.283422	0.244303	0.166575	0.0630762
89.2	0.283676	0.245119	0.167548	0.0625857
89.4	0.2841	0.245276	0.167817	0.062754
89.6	0.28456	0.245691	0.16824	0.0630801
89.8	0.284774	0.245661	0.168712	0.0637505
90	0.284723	0.245673	0.168406	0.063487
90.2	0.284287	0.246042	0.168504	0.0634451
90.4	0.284121	0.246672	0.168592	0.0636688
90.6	0.284339	0.246769	0.169056	0.0635705
90.8	0.284518	0.246959	0.16935	0.063635
91	0.284306	0.246824	0.169129	0.063863
91.2	0.284018	0.246798	0.168848	0.0644222
91.4	0.283626	0.247148	0.168492	0.065156
91.6	0.284576	0.247119	0.16902	0.0648698
91.8	0.284901	0.247498	0.168863	0.0651966
92	0.285607	0.247495	0.168637	0.064825
92.2	0.285802	0.247515	0.168351	0.0652972
92.4	0.285665	0.248165	0.167917	0.0654228
92.6	0.286096	0.248349	0.168438	0.0655089
92.8	0.285993	0.248843	0.168607	0.0659104
93	0.28614	0.249355	0.168834	0.0663914
93.2	0.286505	0.249403	0.169024	0.0667261
93.4	0.286781	0.249587	0.169403	0.0668867
93.6	0.286945	0.249657	0.169659	0.0661352
93.8	0.287042	0.249655	0.170231	0.0659209
94	0.286853	0.249891	0.170577	0.0662051
94.2	0.286854	0.250144	0.17134	0.0659097
94.4	0.287106	0.250057	0.17167	0.0657073
94.6	0.287433	0.249388	0.171849	0.0653906
94.8	0.287951	0.249246	0.17228	0.0652474
95	0.288088	0.249043	0.172065	0.0653738
95.2	0.288409	0.248768	0.171877	0.0655797
95.4	0.289006	0.24855	0.171927	0.0650776
95.6	0.289961	0.248499	0.172143	0.0642571
95.8	0.289915	0.248452	0.171768	0.0644699
96	0.289654	0.248516	0.171007	0.0645807
96.2	0.289094	0.248556	0.170687	0.064918
96.4	0.288533	0.248945	0.170007	0.0653374
96.6	0.288728	0.249525	0.169988	0.0655408
96.8	0.288306	0.249854	0.1695	0.0656777
97	0.288501	0.250115	0.169627	0.0661014
97.2	0.288178	0.250401	0.169669	0.0668818
97.4	0.287904	0.250978	0.170041	0.0669967
97.6	0.28826	0.251163	0.170228	0.0671809
97.8	0.288599	0.251522	0.171185	0.0678237
98	0.288378	0.251865	0.171292	0.0686999
98.2	0.288728	0.252117	0.172023	0.0685094
98.4	0.28927	0.252243	0.17222	0.068937
98.6	0.289847	0.25232	0.172518	0.069126
98.8	0.290514	0.252778	0.17319	0.0690035
99	0.290696	0.252955	0.173185	0.0690552
99.2	0.290917	0.252992	0.173493	0.0689353
99.4	0.291543	0.253109	0.173711	0.0684753
99.6	0.29166	0.253178	0.174191	0.068434
99.8	0.291752	0.252608	0.174422	0.068802
100	0.291588	0.252456	0.174317	0.0685488
100.2	0.292031	0.252107	0.174611	0.0685856
100.4	0.292354	0.252311	0.174497	0.0690904
100.6	0.292893	0.2524	0.174747	0.0688195
100.8	0.292807	0.251959	0.174581	0.0683456
101	0.293062	0.252027	0.175161	0.0682632
101.2	0.293054	0.251982	0.174958	0.0687379
101.4	0.293027	0.252396	0.174567	0.0683783
101.6	0.293777	0.252432	0.175015	0.0681986
101.8	0.294001	0.252736	0.175364	0.0677619
102	0.293882	0.253212	0.175449	0.0679177
102.2	0.294313	0.253602	0.175953	0.0677119
102.4	0.294436	0.254312	0.175942	0.0680392
102.6	0.294797	0.255298	0.17614	0.0684871
102.8	0.295597	0.255401	0.177314	0.0687615
103	0.295375	0.255591	0.177098	0.0693683
103.2	0.295402	0.25597	0.17736	0.0696919
103.4	0.295326	0.255991	0.17778	0.0698011
103.6	0.294918	0.256219	0.178063	0.0706396
103.8	0.294711	0.255651	0.178239	0.0708156
104	0.294757	0.255829	0.17826	0.0712866
104.2	0.294962	0.256098	0.178194	0.071577
104.4	0.295175	0.255942	0.178326	0.0719912
104.6	0.295018	0.255984	0.178489	0.071446
104.8	0.295457	0.255796	0.17843	0.070747
105	0.29585	0.2554	0.178729	0.070952
105.2	0.295943	0.255314	0.178418	0.0712075
105.4	0.295797	0.255363	0.177911	0.0709453
105.6	0.296442	0.255248	0.17837	0.0705442
105.8	0.296492	0.255233	0.178208	0.0699759
106	0.297209	0.255618	0.178681	0.0699778
106.2	0.297805	0.255976	0.17868	0.0698025
106.4	0.298167	0.256454	0.179005	0.0698858
106.6	0.29891	0.256795	0.179391	0.0701781
106.8	0.299467	0.256678	0.180413	0.0703247
107	0.299142	0.256775	0.179893	0.0710528
107.2	0.299253	0.257035	0.180166	0.0714822
107.4	0.299195	0.257458	0.180354	0.0718955
107.6	0.29936	0.257752	0.180588	0.0724651
107.8	0.29988	0.257547	0.180519	0.0722559
108	0.300167	0.258016	0.180319	0.072831
108.2	0.300324	0.258285	0.180426	0.072482
108.4	0.300955	0.25806	0.180838	0.0729362
108.6	0.300881	0.258327	0.181277	0.0725613
108.8	0.301273	0.25863	0.181234	0.0726268
109	0.301306	0.258541	0.181677	0.0733377
109.2	0.30175	0.258817	0.181616	0.0735234
109.4	0.301703	0.258931	0.181246	0.0733335
109.6	0.302131	0.259299	0.181873	0.072958
109.8	0.302073	0.259256	0.182395	0.0728429
110	0.302173	0.259627	0.182664	0.0725102
110.2	0.302174	0.259726	0.182743	0.0720152
110.4	0.302018	0.259614	0.183153	0.0718135
110.6	0.301922	0.259683	0.182969	0.0719221
110.8	0.301974	0.259685	0.182853	0.0721279
111	0.301147	0.259053	0.18229	0.0725497
111.2	0.300959	0.259325	0.182365	0.0728023
111.4	0.301195	0.259589	0.182712	0.0724328
111.6	0.301212	0.259176	0.182903	0.0727902
111.8	0.301468	0.258942	0.182378	0.0733279
112	0.301355	0.258987	0.182403	0.0739669
112.2	0.301312	0.259396	0.182386	0.0740815
112.4	0.301306	0.25963	0.182312	0.0748506
112.6	0.301291	0.260342	0.182204	0.0749361
112.8	0.301412	0.260981	0.182481	0.0755452
113	0.30236	0.261426	0.183119	0.0759961
113.2	0.302434	0.26184	0.182963	0.0759763
113.4	0.302425	0.26223	0.182932	0.0759325
113.6	0.303044	0.262286	0.183809	0.0757647
113.8	0.302954	0.262569	0.184007	0.0756167
114	0.303312	0.262452	0.183944	0.0748045
114.2	0.303262	0.262776	0.183926	0.074892
114.4	0.303193	0.26295	0.183849	0.0744934
114.6	0.303425	0.263191	0.18368	0.0740366
114.8	0.303655	0.262939	0.18408	0.0737958
115	0.303346	0.262921	0.184465	0.0735573
115.2	0.303893	0.262919	0.184742	0.0733865
115.4	0.303629	0.262835	0.184838	0.0737555
115.6	0.30375	0.262838	0.185301	0.0743858
115.8	0.304323	0.262907	0.184903	0.0744904
116	0.304364	0.263128	0.184815	0.0747739
116.2	0.304388	0.263684	0.184792	0.0752988
116.4	0.304662	0.264094	0.184922	0.0755235
116.6	0.304764	0.26428	0.185237	0.0754721
116.8	0.304778	0.264464	0.185686	0.0753221
117	0.305171	0.264529	0.185751	0.0752671
117.2	0.304589	0.263955	0.185273	0.0753978
117.4	0.305482	0.264019	0.185908	0.0754537
117.6	0.306366	0.263588	0.187068	0.0755312
117.8	0.305806	0.263484	0.186926	0.0755508
118	0.306214	0.263187	0.187193	0.0756579
118.2	0.305938	0.263331	0.187058	0.0759556
118.4	0.306497	0.263092	0.187468	0.0759866
118.6	0.307234	0.262555	0.187834	0.0761776
118.8	0.307571	0.262601	0.188137	0.0765298
119	0.307474	0.262636	0.187933	0.0769696
119.2	0.307411	0.261843	0.187563	0.0775821
119.4	0.307683	0.262186	0.187702	0.0781932
119.6	0.307989	0.262401	0.188318	0.0781351
119.8	0.307819	0.262313	0.18766	0.0782424
120	0.307631	0.262674	0.187817	0.0793809
120.2	0.307409	0.263272	0.187708	0.0796076
120.4	0.307143	0.263572	0.187637	0.0798417
120.6	0.306662	0.263767	0.187608	0.0796296
120.8	0.306857	0.264445	0.18798	0.0793675
121	0.307411	0.26467	0.188068	0.0795127
121.2	0.307642	0.264881	0.188112	0.0793638
121.4	0.308109	0.265503	0.188598	0.0795648
121.6	0.308124	0.2654	0.188778	0.079622
121.8	0.307706	0.265451	0.188347	0.0794623
122	0.307623	0.265532	0.188353	0.0802622
122.2	0.307712	0.265821	0.188357	0.0804714
122.4	0.308679	0.265731	0.188762	0.0816829
122.6	0.308682	0.265483	0.188622	0.0820141
122.8	0.308776	0.265443	0.188487	0.0822122
123	0.308555	0.264913	0.188453	0.0821413
123.2	0.308581	0.264745	0.18832	0.0822226
123.4	0.308291	0.265452	0.188521	0.0820578
123.6	0.308135	0.265404	0.189404	0.0822299
123.8	0.308276	0.265519	0.189796	0.0823087
124	0.308228	0.265899	0.189996	0.0825302
124.2	0.308069	0.266417	0.189994	0.0822486
124.4	0.308405	0.266674	0.190515	0.0816768
124.6	0.309262	0.26743	0.190913	0.0807838
124.8	0.309903	0.267782	0.190905	0.080209
125	0.311256	0.267468	0.191328	0.0802316
125.2	0.311481	0.267347	0.191414	0.0799003
125.4	0.311851	0.267856	0.191624	0.0798012
125.6	0.312827	0.26774	0.19227	0.0796844
125.8	0.313635	0.268064	0.192824	0.0800353
126	0.313868	0.268487	0.193275	0.0810403
126.2	0.314456	0.269011	0.193359	0.081338
126.4	0.315103	0.268891	0.193297	0.0819027
126.6	0.315085	0.268553	0.193217	0.081426
126.8	0.315162	0.268473	0.193291	0.081246
127	0.314642	0.268575	0.192966	0.0811415
127.2	0.314864	0.268759	0.19298	0.0816642
127.4	0.315035	0.269041	0.19323	0.0816924
127.6	0.315666	0.268997	0.193734	0.0819312
127.8	0.315157	0.269176	0.193017	0.0818136
128	0.314774	0.269423	0.192142	0.0817175
128.2	0.314886	0.26957	0.191643	0.0815737
128.4	0.314708	0.26945	0.191117	0.0812379
128.6	0.315211	0.269477	0.190927	0.0813203
128.8	0.314779	0.269021	0.190581	0.0814473
129	0.315279	0.269105	0.191657	0.081883
129.2	0.315622	0.269252	0.192287	0.0817599
129.4	0.316688	0.2697	0.192957	0.0819861
129.6	0.317071	0.269614	0.193268	0.0823264
129.8	0.317273	0.269685	0.193705	0.0826932
130	0.317204	0.269865	0.193845	0.0831465
130.2	0.317143	0.269867	0.193851	0.0836578
130.4	0.317575	0.269638	0.194049	0.0837685
130.6	0.317639	0.269497	0.194578	0.0842279
130.8	0.317407	0.269388	0.194705	0.0845262
131	0.317726	0.269421	0.195207	0.0849186
131.2	0.318728	0.269696	0.196473	0.0852484
131.4	0.318547	0.270026	0.19676	0.0852588
131.6	0.318914	0.27027	0.196816	0.0852333
131.8	0.318029	0.270401	0.196588	0.0852326
132	0.317938	0.270516	0.196234	0.0851973
132.2	0.318005	0.27044	0.1958	0.0857876
132.4	0.317404	0.270278	0.195528	0.0858093
132.6	0.317535	0.270742	0.195942	0.0856679
132.8	0.317034	0.270826	0.195466	0.0863249
133	0.316953	0.271126	0.19557	0.0862408
133.2	0.317674	0.270956	0.195498	0.0861717
133.4	0.317675	0.271012	0.194874	0.0864692
133.6	0.317606	0.270628	0.194965	0.0870964
133.8	0.31779	0.270609	0.195289	0.0874636
134	0.318294	0.270794	0.195745	0.0869544
134.2	0.31834	0.270618	0.195738	0.0869874
134.4	0.318494	0.270637	0.195861	0.0870798
134.6	0.318965	0.270569	0.196598	0.0874609
134.8	0.319149	0.270312	0.197064	0.0874906
135	0.320287	0.270241	0.198579	0.0872374
135.2	0.320551	0.270135	0.199076	0.0869547
135.4	0.320208	0.270258	0.19899	0.0869148
135.6	0.320694	0.270307	0.199296	0.0864588
135.8	0.320116	0.270337	0.19903	0.0863845
136	0.320617	0.27041	0.198708	0.0866993
136.2	0.321069	0.270477	0.198815	0.0872335
136.4	0.321163	0.270663	0.199263	0.0864559
136.6	0.321505	0.271075	0.199265	0.0862284
136.8	0.321819	0.27082	0.199015	0.0861008
137	0.322175	0.271312	0.199182	0.085826
137.2	0.323329	0.271664	0.199775	0.0861031
137.4	0.323019	0.272153	0.199979	0.0861607
137.6	0.323371	0.272155	0.200633	0.0866299
137.8	0.3234	0.272844	0.201035	0.086155
138	0.32407	0.273382	0.201614	0.0861357
138.2	0.323654	0.273943	0.201242	0.0871014
138.4	0.323777	0.274216	0.201161	0.0878618
138.6	0.324091	0.273871	0.201624	0.0883077
138.8	0.323686	0.273726	0.201474	0.0882357
139	0.324099	0.273487	0.201738	0.0879854
139.2	0.323845	0.273538	0.201139	0.0876388
139.4	0.323704	0.273877	0.20105	0.0878546
139.6	0.324389	0.274173	0.200933	0.0878226
139.8	0.324601	0.27455	0.200707	0.0878385
140	0.325086	0.274629	0.200729	0.0880706
140.2	0.325118	0.274724	0.2007	0.0880026
140.4	0.324803	0.274181	0.200537	0.087204
140.6	0.324375	0.273986	0.200215	0.0865512
140.8	0.324515	0.27386	0.200518	0.0862274
141	0.324282	0.274263	0.200557	0.0864026
141.2	0.324753	0.273719	0.201693	0.0862655
141.4	0.324123	0.273628	0.201553	0.0860335
141.6	0.324116	0.273231	0.201483	0.0863539
141.8	0.323718	0.273195	0.201637	0.0872466
142	0.32367	0.27318	0.201657	0.0880118
142.2	0.323008	0.273067	0.201247	0.0882026
142.4	0.322884	0.27286	0.201076	0.0881652
142.6	0.322478	0.272582	0.20122	0.0885094
142.8	0.322606	0.272759	0.201041	0.0883035
143	0.323246	0.273077	0.201222	0.0883641
143.2	0.324225	0.273465	0.201404	0.0883313
143.4	0.324323	0.274276	0.201709	0.0885171
143.6	0.325232	0.275066	0.201418	0.0885475
143.8	0.325974	0.275515	0.201649	0.0884856
144	0.326218	0.275504	0.201379	0.0891056
144.2	0.326236	0.275735	0.201126	0.0894572
144.4	0.326577	0.275855	0.201308	0.0891347
144.6	0.327153	0.27629	0.201083	0.0890122
144.8	0.327933	0.276184	0.20176	0.0894885
145	0.328059	0.275978	0.202204	0.0896306
145.2	0.328291	0.275111	0.202247	0.0899159
145.4	0.327945	0.274858	0.201507	0.0900579
145.6	0.327828	0.274304	0.201721	0.090402
145.8	0.327462	0.273904	0.201827	0.0914017
146	0.327442	0.273821	0.201572	0.0914708
146.2	0.32694	0.273545	0.201444	0.091742
146.4	0.32714	0.27361	0.20168	0.0920856
146.6	0.326907	0.273755	0.20159	0.0922239
146.8	0.327066	0.273903	0.201694	0.0919037
147	0.327131	0.274319	0.201815	0.0916314
147.2	0.327635	0.274232	0.202094	0.0913428
147.4	0.326699	0.274918	0.201951	0.0905608
147.6	0.327371	0.275144	0.202363	0.0904629
147.8	0.3279	0.275444	0.203022	0.0904036
148	0.327747	0.275376	0.202891	0.0905443
148.2	0.328509	0.275636	0.202817	0.0904814
148.4	0.329014	0.2765	0.203358	0.0902681
148.6	0.328871	0.27667	0.203351	0.0903691
148.8	0.329098	0.276584	0.204288	0.0903878
149	0.328926	0.276857	0.203816	0.0903776
149.2	0.328948	0.276701	0.203565	0.0904774
149.4	0.329149	0.277079	0.20393	0.0901409
149.6	0.328947	0.277391	0.204074	0.090239
149.8	0.328492	0.277623	0.203581	0.0910057
150	0.328544	0.277637	0.203826	0.0907681
150.2	0.328495	0.277774	0.204215	0.0908802
150.4	0.328639	0.277852	0.20421	0.0911677
150.6	0.328273	0.278164	0.204022	0.0911524
150.8	0.328295	0.27812	0.204158	0.0913425
151	0.32834	0.278023	0.204056	0.0913849
151.2	0.328607	0.27766	0.204662	0.0907977
151.4	0.328796	0.277464	0.205012	0.090921
151.6	0.329118	0.277311	0.205483	0.0913484
151.8	0.329495	0.277466	0.205428	0.0914487
152	0.33008	0.277106	0.205219	0.0917524
152.2	0.330878	0.27746	0.205571	0.0922828
152.4	0.330972	0.277795	0.205952	0.0922713
152.6	0.331113	0.277488	0.206108	0.0924502
152.8	0.331681	0.277237	0.206321	0.0925341
153	0.332376	0.277528	0.206497	0.0929722
153.2	0.332343	0.277368	0.206898	0.0930743
153.4	0.332384	0.278243	0.207244	0.0929216
153.6	0.33202	0.278589	0.20723	0.0933617
153.8	0.331606	0.278492	0.207371	0.0937106
154	0.331364	0.278689	0.207459	0.0936933
154.2	0.330876	0.278768	0.207085	0.0941255
154.4	0.330284	0.278858	0.206273	0.0943345
154.6	0.330068	0.279288	0.206176	0.0942681
154.8	0.330179	0.279315	0.206253	0.0941286
155	0.330189	0.279091	0.20593	0.0942865
155.2	0.330505	0.278984	0.205948	0.093564
155.4	0.329847	0.279081	0.205659	0.093679
155.6	0.329251	0.279507	0.205501	0.0930543
155.8	0.329843	0.279697	0.20595	0.0926389
156	0.329906	0.279939	0.206085	0.0924398
156.2	0.329948	0.280002	0.206373	0.0923759
156.4	0.329901	0.279714	0.206784	0.0920166
156.6	0.330063	0.279718	0.207245	0.0920563
156.8	0.330438	0.279977	0.207751	0.0918174
157	0.330828	0.280172	0.208682	0.092423
157.2	0.330867	0.280329	0.20933	0.0924038
157.4	0.331375	0.280837	0.20989	0.0924182
157.6	0.331761	0.281012	0.20982	0.0925791
157.8	0.331956	0.280595	0.210188	0.0928575
158	0.332116	0.280973	0.209872	0.0930691
158.2	0.332201	0.281213	0.209332	0.0928998
158.4	0.332958	0.281448	0.209445	0.0930031
158.6	0.333912	0.281462	0.20958	0.0932858
158.8	0.33479	0.281371	0.209907	0.0935103
159	0.334907	0.280793	0.209918	0.0938756
159.2	0.335217	0.280522	0.210569	0.0933406
159.4	0.335694	0.280776	0.211209	0.0935231
159.6	0.336222	0.280931	0.211532	0.0930996
159.8	0.336491	0.280717	0.211464	0.0931778
160	0.336476	0.280825	0.211531	0.093749
160.2	0.336498	0.280534	0.211706	0.0941274
160.4	0.336047	0.280709	0.211262	0.0944424
160.6	0.335535	0.280871	0.211042	0.0949105
160.8	0.335509	0.280881	0.211637	0.0957445
161	0.335302	0.280456	0.211876	0.0967762
161.2	0.335589	0.280619	0.212071	0.0972016
161.4	0.335815	0.280987	0.211743	0.0973019
161.6	0.336119	0.281501	0.21173	0.0974606
161.8	0.336064	0.281459	0.211492	0.0978068
162	0.335837	0.282476	0.21123	0.0978445
162.2	0.336027	0.282869	0.210823	0.0979683
162.4	0.336424	0.282606	0.21106	0.0983501
162.6	0.336491	0.28238	0.211059	0.0986726
162.8	0.336656	0.282428	0.211638	0.0987465
163	0.336624	0.282241	0.211736	0.0989277
163.2	0.337341	0.282581	0.211741	0.0985774
163.4	0.337483	0.283266	0.211244	0.0986556
163.6	0.337013	0.283392	0.210761	0.0980377
163.8	0.337384	0.283189	0.210702	0.0982148
164	0.337216	0.283244	0.210567	0.0986857
164.2	0.337226	0.28335	0.210438	0.0981306
164.4	0.336911	0.283463	0.210133	0.0984262
164.6	0.337248	0.28318	0.210748	0.0980413
164.8	0.337639	0.283312	0.211449	0.0982928
165	0.337933	0.283167	0.211547	0.0981198
165.2	0.338303	0.283122	0.211783	0.0975379
165.4	0.338504	0.283585	0.211459	0.096722
165.6	0.338788	0.284156	0.212039	0.0964785
165.8	0.339114	0.284491	0.21201	0.0964253
166	0.338766	0.284722	0.212044	0.0965979
166.2	0.338933	0.284688	0.212104	0.096615
166.4	0.33933	0.284595	0.212315	0.0968514
166.6	0.339489	0.284529	0.212596	0.0966427
166.8	0.339357	0.284876	0.212343	0.0971425
167	0.339358	0.284992	0.212249	0.0973566
167.2	0.339802	0.285474	0.212086	0.0977875
167.4	0.339802	0.285827	0.212139	0.0986575
167.6	0.339776	0.28581	0.21191	0.0987193
167.8	0.340129	0.285816	0.212214	0.0989829
168	0.339977	0.285703	0.212053	0.0999985
168.2	0.340046	0.285583	0.212422	0.100087
168.4	0.340327	0.285817	0.212745	0.100825
168.6	0.340671	0.285647	0.21367	0.100568
168.8	0.340541	0.285646	0.214543	0.101025
169	0.340463	0.285041	0.214647	0.100559
169.2	0.340211	0.284679	0.214831	0.100348
169.4	0.339731	0.285318	0.214886	0.100221
169.6	0.339678	0.285388	0.215229	0.0998762
169.8	0.339603	0.285354	0.215111	0.099647
170	0.339079	0.284876	0.215366	0.0995009
170.2	0.339403	0.285137	0.215809	0.0985773
170.4	0.340018	0.285024	0.216002	0.0986533
170.6	0.33993	0.284896	0.215795	0.0980796
170.8	0.340459	0.285031	0.216049	0.098463
171	0.340939	0.285118	0.216299	0.0983569
171.2	0.341075	0.285231	0.216031	0.0989596
171.4	0.341608	0.285583	0.216141	0.0992074
171.6	0.34151	0.285913	0.215882	0.0989618
171.8	0.341789	0.28608	0.215839	0.0993006
172	0.341513	0.285974	0.215499	0.0998112
172.2	0.342035	0.286015	0.216089	0.099763
172.4	0.342635	0.286025	0.216889	0.100289
172.6	0.342671	0.285675	0.217627	0.100338
172.8	0.342868	0.285703	0.21794	0.10034
173	0.342726	0.285936	0.217676	0.10035
173.2	0.342916	0.286389	0.218063	0.101043
173.4	0.343155	0.28718	0.218021	0.100814
173.6	0.343251	0.287007	0.21773	0.100946
173.8	0.343022	0.287452	0.217925	0.101207
174	0.343577	0.287458	0.218228	0.10121
174.2	0.344086	0.287792	0.218036	0.10136
174.4	0.344559	0.287916	0.217821	0.101893
174.6	0.344627	0.287983	0.217765	0.101494
174.8	0.344821	0.288266	0.217811	0.101635
175	0.344961	0.288248	0.217706	0.101779
175.2	0.3451	0.288456	0.217999	0.101464
175.4	0.345573	0.288888	0.21805	0.100877
175.6	0.345185	0.289002	0.217995	0.100541
175.8	0.344653	0.288612	0.21762	0.0999713
176	0.344404	0.288138	0.217677	0.099576
176.2	0.34482	0.288192	0.218601	0.100243
176.4	0.344302	0.288149	0.218576	0.100726
176.6	0.344368	0.288192	0.21878	0.100407
176.8	0.344312	0.287949	0.218842	0.100607
177	0.343701	0.288178	0.218829	0.100956
177.2	0.344014	0.288011	0.218961	0.100945
177.4	0.344293	0.287908	0.218671	0.100507
177.6	0.343914	0.287327	0.218449	0.100621
177.8	0.343873	0.287274	0.218482	0.10025
178	0.344288	0.286764	0.218358	0.100212
178.2	0.344204	0.286864	0.218405	0.100707
178.4	0.344179	0.286903	0.218631	0.100879
178.6	0.344689	0.286763	0.219489	0.100565
178.8	0.344969	0.287047	0.219281	0.100533
179	0.345269	0.28703	0.219684	0.100439
179.2	0.345601	0.287549	0.220469	0.0998534
179.4	0.345773	0.287877	0.220703	0.099538
179.6	0.34584	0.288107	0.221076	0.09973
179.8	0.345592	0.288026	0.220622	0.10018
180	0.3459	0.288347	0.221093	0.100921
180.2	0.345662	0.288958	0.220942	0.101867
180.4	0.345492	0.288967	0.220663	0.10244
180.6	0.345687	0.289025	0.220734	0.102346
180.8	0.345536	0.288742	0.220907	0.102364
181	0.345237	0.289091	0.220768	0.102699
181.2	0.346202	0.288528	0.220763	0.102215
181.4	0.346173	0.288334	0.22053	0.102253
181.6	0.346016	0.288051	0.220466	0.102469
181.8	0.346221	0.287587	0.220191	0.102434
182	0.346588	0.287761	0.22027	0.103311
182.2	0.34649	0.288024	0.220226	0.104114
182.4	0.346925	0.28764	0.220576	0.104231
182.6	0.347345	0.287774	0.220731	0.10382
182.8	0.346776	0.288023	0.220134	0.103893
183	0.346683	0.28846	0.220221	0.103699
183.2	0.347033	0.288912	0.220359	0.103278
183.4	0.347	0.289091	0.220273	0.103345
183.6	0.346733	0.288968	0.219911	0.103434
183.8	0.346411	0.289311	0.219858	0.103717
184	0.34606	0.289757	0.219744	0.103759
184.2	0.345257	0.289773	0.219142	0.10365
184.4	0.345343	0.289937	0.219534	0.103899
184.6	0.345279	0.29043	0.219809	0.103706
184.8	0.345437	0.290547	0.220319	0.103329
185	0.34566	0.290631	0.220465	0.103682
185.2	0.346146	0.290725	0.220922	0.103138
185.4	0.346429	0.29103	0.221284	0.10322
185.6	0.34711	0.291395	0.221419	0.103762
185.8	0.347382	0.291075	0.221336	0.103806
186	0.347689	0.291716	0.22173	0.104318
186.2	0.347542	0.291673	0.221759	0.104676
186.4	0.348058	0.291544	0.222179	0.10413
186.6	0.347813	0.292118	0.222066	0.103905
186.8	0.347271	0.29236	0.221858	0.104562
187	0.346536	0.292422	0.221448	0.105138
187.2	0.346385	0.292022	0.221373	0.105331
187.4	0.346473	0.291464	0.221837	0.105582
187.6	0.346195	0.291147	0.221692	0.105283
187.8	0.346216	0.291256	0.221464	0.105215
188	0.345848	0.290769	0.221153	0.105199
188.2	0.345324	0.290373	0.221057	0.104874
188.4	0.345475	0.290573	0.22127	0.105383
188.6	0.345723	0.290869	0.221501	0.105157
188.8	0.346287	0.291285	0.221934	0.105173
189	0.346429	0.291596	0.221808	0.105183
189.2	0.347039	0.292073	0.222138	0.10518
189.4	0.347756	0.292006	0.222355	0.105273
189.6	0.347931	0.2923	0.221898	0.105228
189.8	0.348322	0.292293	0.222236	0.104655
190	0.349328	0.293171	0.22259	0.104634
190.2	0.349866	0.293596	0.222673	0.104986
190.4	0.349949	0.293973	0.222696	0.104822
190.6	0.350216	0.29428	0.222769	0.105345
190.8	0.349893	0.294825	0.223064	0.106462
191	0.349566	0.29422	0.222907	0.107055
191.2	0.350538	0.29382	0.223465	0.107271
191.4	0.350706	0.293527	0.223725	0.107398
191.6	0.350808	0.293258	0.223724	0.106609
191.8	0.351324	0.293118	0.223667	0.106502
192	0.350777	0.292769	0.223772	0.106818
192.2	0.350269	0.292666	0.223231	0.106599
192.4	0.350089	0.292677	0.223751	0.106952
192.6	0.350234	0.293215	0.223765	0.106553
192.8	0.350175	0.293527	0.223916	0.106645
193	0.349819	0.293241	0.223509	0.106554
193.2	0.34997	0.29292	0.223793	0.106276
193.4	0.349701	0.292826	0.223339	0.105877
193.6	0.349863	0.292952	0.22347	0.105302
193.8	0.350215	0.293023	0.224144	0.105139
194	0.350118	0.293478	0.223707	0.105047
194.2	0.349469	0.293473	0.223066	0.10522
194.4	0.349548	0.293387	0.223346	0.104926
194.6	0.349633	0.293366	0.223072	0.10523
194.8	0.349217	0.293688	0.223166	0.105732
195	0.349273	0.293185	0.222899	0.105891
195.2	0.349888	0.29355	0.222879	0.105915
195.4	0.349981	0.293656	0.223124	0.106172
195.6	0.350331	0.293917	0.223336	0.105527
195.8	0.350921	0.294365	0.223049	0.105695
196	0.35097	0.294567	0.223303	0.105799
196.2	0.351073	0.294515	0.223515	0.105434
196.4	0.35137	0.294798	0.224276	0.105636
196.6	0.351888	0.295138	0.224563	0.105409
196.8	0.352173	0.294963	0.224719	0.106046
197	0.352252	0.294617	0.224725	0.106274
197.2	0.352265	0.294414	0.224843	0.106169
197.4	0.352839	0.294102	0.225338	0.106383
197.6	0.352899	0.293758	0.226085	0.106552
197.8	0.352897	0.293794	0.226109	0.106718
198	0.352459	0.294162	0.226269	0.106785
198.2	0.352719	0.294252	0.226423	0.106752
198.4	0.353441	0.294224	0.227286	0.106863
198.6	0.353224	0.294565	0.227215	0.107192
198.8	0.35355	0.294821	0.227703	0.106939
199	0.35407	0.295299	0.227948	0.107067
199.2	0.35528	0.295932	0.228251	0.107426
199.4	0.355512	0.296141	0.228795	0.107341
199.6	0.355172	0.296495	0.228307	0.106823
199.8	0.355525	0.296581	0.228254	0.106884
200	0.355254	0.296891	0.228302	0.107267
200.2	0.354815	0.297007	0.227705	0.107456
200.4	0.354451	0.296893	0.227559	0.108028
200.6	0.354018	0.296533	0.226795	0.108342
200.8	0.353856	0.295963	0.226307	0.108778
201	0.353681	0.29577	0.225953	0.108638
201.2	0.353551	0.295652	0.225755	0.109588
201.4	0.354069	0.295335	0.226172	0.109631
201.6	0.3536	0.295383	0.225928	0.109696
201.8	0.353781	0.295476	0.226133	0.109175
202	0.354048	0.295722	0.22671	0.109397
202.2	0.354629	0.295791	0.226909	0.109431
202.4	0.35439	0.295436	0.227053	0.10947
202.6	0.354615	0.295488	0.227441	0.10924
202.8	0.355465	0.295614	0.228399	0.109085
203	0.355972	0.295838	0.22877	0.109507
203.2	0.356232	0.29633	0.228812	0.109482
203.4	0.355727	0.296512	0.228539	0.109584
203.6	0.355392	0.296786	0.228325	0.109628
203.8	0.355654	0.296355	0.228653	0.109632
204	0.355684	0.296401	0.228763	0.109556
204.2	0.355701	0.296201	0.228786	0.109729
204.4	0.35538	0.295779	0.229236	0.109875
204.6	0.355562	0.295579	0.229224	0.109613
204.8	0.355863	0.295608	0.229815	0.109301
205	0.355966	0.295818	0.230015	0.109215
205.2	0.3559	0.295946	0.229624	0.109705
205.4	0.356118	0.295978	0.229662	0.109134
205.6	0.356002	0.296095	0.229497	0.10941
205.8	0.35589	0.2962	0.229597	0.109307
206	0.356154	0.296487	0.229514	0.109882
206.2	0.355673	0.296666	0.229173	0.109563
206.4	0.355383	0.297027	0.22911	0.110198
206.6	0.355836	0.297413	0.228774	0.110714
206.8	0.356014	0.298095	0.229276	0.111215
207	0.356284	0.298264	0.22894	0.111621
207.2	0.356263	0.298686	0.228439	0.112123
207.4	0.35616	0.2987	0.228103	0.112567
207.6	0.356417	0.299003	0.228035	0.112245
207.8	0.356695	0.298368	0.227825	0.11238
208	0.35744	0.298673	0.228351	0.112598
208.2	0.357327	0.299012	0.228714	0.113171
208.4	0.35733	0.298809	0.229087	0.113099
208.6	0.357574	0.298631	0.229235	0.112978
208.8	0.357552	0.298337	0.229353	0.112815
209	0.357509	0.297938	0.229235	0.112702
209.2	0.35756	0.298192	0.229513	0.113416
209.4	0.357856	0.298194	0.230354	0.113395
209.6	0.357909	0.298196	0.230825	0.113667
209.8	0.357726	0.298438	0.231294	0.113402
210	0.357585	0.298347	0.231252	0.113265
210.2	0.357124	0.298316	0.2311	0.113332
210.4	0.357191	0.298565	0.231168	0.114056
210.6	0.35746	0.298577	0.230802	0.113872
210.8	0.357653	0.298669	0.231434	0.113519
211	0.357768	0.298553	0.231542	0.113631
211.2	0.357165	0.298765	0.231099	0.113874
211.4	0.357054	0.298837	0.230906	0.11388
211.6	0.357719	0.298966	0.230859	0.113738
211.8	0.358011	0.298822	0.231238	0.113947
212	0.358422	0.299337	0.231596	0.114489
212.2	0.358562	0.299542	0.231627	0.115188
212.4	0.359007	0.299442	0.231216	0.11492
212.6	0.359084	0.299483	0.230596	0.115215
212.8	0.359113	0.299222	0.230461	0.115145
213	0.359791	0.299198	0.230907	0.116005
213.2	0.35989	0.299566	0.231232	0.117327
213.4	0.359679	0.299173	0.231013	0.11726
213.6	0.359462	0.298957	0.230638	0.117566
213.8	0.358847	0.298796	0.230135	0.117196
214	0.358376	0.298275	0.229594	0.117101
214.2	0.358367	0.298004	0.229078	0.117486
214.4	0.358441	0.298124	0.228715	0.117903
214.6	0.358307	0.298185	0.228271	0.117778
214.8	0.358012	0.297772	0.228157	0.117513
215	0.358135	0.297637	0.229068	0.117421
215.2	0.358241	0.298035	0.22975	0.11759
215.4	0.358858	0.298758	0.230498	0.117235
215.6	0.359463	0.299044	0.231708	0.117232
215.8	0.359952	0.29932	0.232665	0.116997
216	0.360808	0.299967	0.232917	0.117183
216.2	0.361367	0.300496	0.233069	0.117093
216.4	0.362115	0.300826	0.233263	0.116715
216.6	0.362029	0.300846	0.233506	0.116889
216.8	0.362042	0.301022	0.233812	0.116506
217	0.362258	0.301344	0.233747	0.11722
217.2	0.361685	0.301527	0.23328	0.116867
217.4	0.361571	0.301484	0.232884	0.11678
217.6	0.361345	0.301634	0.232421	0.117016
217.8	0.361331	0.301847	0.232641	0.117072
218	0.361174	0.301523	0.232409	0.117202
218.2	0.361042	0.301312	0.231823	0.117683
218.4	0.360683	0.301741	0.231842	0.118226
218.6	0.360569	0.301496	0.231408	0.118108
218.8	0.360516	0.301505	0.231992	0.117991
219	0.360648	0.301907	0.232893	0.118651
219.2	0.360848	0.302457	0.233695	0.119379
219.4	0.361056	0.302595	0.233806	0.119011
219.6	0.361611	0.302219	0.234083	0.119253
219.8	0.361834	0.30228	0.233837	0.119206
220	0.362276	0.302451	0.234013	0.119132
220.2	0.362472	0.302347	0.234043	0.119379
220.4	0.363314	0.302013	0.234908	0.119472
220.6	0.362722	0.302209	0.234875	0.119677
220.8	0.362658	0.302411	0.234602	0.119498
221	0.362891	0.302224	0.23483	0.119509
221.2	0.362198	0.302304	0.234621	0.119225
221.4	0.361571	0.302617	0.233794	0.119405
221.6	0.361356	0.302612	0.233727	0.119109
221.8	0.36146	0.30284	0.233803	0.118416
222	0.361224	0.302651	0.232973	0.118102
222.2	0.361257	0.303077	0.23268	0.118646
222.4	0.360954	0.303653	0.232452	0.118766
222.6	0.361139	0.303571	0.232001	0.118544
222.8	0.361432	0.303634	0.232281	0.118321
223	0.362007	0.303812	0.23233	0.118874
223.2	0.362461	0.30398	0.232872	0.118719
223.4	0.362965	0.304458	0.232935	0.118339
223.6	0.36342	0.304416	0.233435	0.118268
223.8	0.363564	0.304512	0.234086	0.118956
224	0.363919	0.304487	0.235086	0.118937
224.2	0.36399	0.304644	0.235737	0.119949
224.4	0.364022	0.304754	0.236544	0.120052
224.6	0.363652	0.305022	0.237152	0.120388
224.8	0.363757	0.304396	0.237338	0.119963
225	0.363608	0.303852	0.237231	0.119787
225.2	0.362872	0.3039	0.236274	0.119553
225.4	0.362902	0.303957	0.235672	0.119231
225.6	0.363514	0.304048	0.235616	0.119466
225.8	0.363664	0.304224	0.235247	0.119746
226	0.363557	0.30396	0.234246	0.120232
226.2	0.363665	0.304451	0.23401	0.120421
226.4	0.363917	0.304648	0.233906	0.12009
226.6	0.364714	0.304248	0.233954	0.119678
226.8	0.365408	0.30422	0.234305	0.119949
227	0.365646	0.304408	0.234441	0.120276
227.2	0.36575	0.304852	0.234882	0.119976
227.4	0.366125	0.305214	0.235455	0.119767
227.6	0.365762	0.305191	0.235638	0.119583
227.8	0.365773	0.305621	0.235614	0.12
228	0.365948	0.305802	0.236113	0.119488
228.2	0.365747	0.305822	0.236439	0.119404
228.4	0.365623	0.305726	0.236419	0.11908
228.6	0.366291	0.305537	0.236861	0.118887
228.8	0.366692	0.305172	0.237013	0.118975
229	0.366252	0.304864	0.23667	0.119031
229.2	0.366459	0.305175	0.23661	0.11912
229.4	0.366294	0.305488	0.236815	0.118758
229.6	0.366366	0.30547	0.23659	0.119146
229.8	0.366018	0.30567	0.236194	0.119377
230	0.365571	0.305483	0.235662	0.119432
230.2	0.365883	0.305896	0.235792	0.119592
230.4	0.365882	0.305852	0.236331	0.119702
230.6	0.365186	0.305559	0.236087	0.119674
230.8	0.364833	0.305881	0.235782	0.120649
231	0.364451	0.305726	0.235483	0.12072
231.2	0.364354	0.305811	0.235481	0.12026
231.4	0.364065	0.305421	0.23542	0.12011
231.6	0.363813	0.305445	0.235158	0.119663
231.8	0.364042	0.304892	0.234867	0.119411
232	0.364426	0.304586	0.235248	0.119238
232.2	0.364309	0.304152	0.235393	0.118797
232.4	0.364802	0.303668	0.235404	0.119021
232.6	0.365906	0.303814	0.235885	0.118773
232.8	0.365785	0.303391	0.236161	0.119314
233	0.365877	0.303269	0.236119	0.119356
233.2	0.366582	0.303624	0.236586	0.119434
233.4	0.366536	0.303629	0.236679	0.118964
233.6	0.3671	0.303999	0.236986	0.119167
233.8	0.367237	0.304291	0.237295	0.119167
234	0.367593	0.304433	0.237617	0.119578
234.2	0.367563	0.30514	0.237669	0.119879
234.4	0.367371	0.305433	0.237958	0.120076
234.6	0.366474	0.30574	0.237769	0.120272
234.8	0.366725	0.306064	0.237921	0.120628
235	0.366608	0.306284	0.237973	0.11999
235.2	0.366497	0.30609	0.237907	0.119413
235.4	0.365685	0.305981	0.237432	0.11919
235.6	0.365475	0.306276	0.237411	0.119144
235.8	0.365757	0.306087	0.237194	0.119117
236	0.36602	0.306526	0.237133	0.118901
236.2	0.365892	0.306254	0.237196	0.118664
236.4	0.366637	0.306787	0.237305	0.118635
236.6	0.366715	0.307121	0.237373	0.118428
236.8	0.36674	0.306794	0.237686	0.118633
237	0.367286	0.307159	0.237839	0.118621
237.2	0.367247	0.307126	0.238063	0.118307
237.4	0.367884	0.307271	0.238306	0.117977
237.6	0.36886	0.307387	0.238989	0.117747
237.8	0.369026	0.306956	0.238938	0.117703
238	0.369764	0.307108	0.239102	0.118544
238.2	0.369739	0.307114	0.239321	0.118644
238.4	0.369644	0.307371	0.23963	0.118098
238.6	0.369408	0.307384	0.239559	0.118353
238.8	0.369339	0.307162	0.239485	0.118415
239	0.369096	0.30666	0.239336	0.117896
239.2	0.368276	0.306417	0.238789	0.118431
239.4	0.367846	0.306571	0.238371	0.118424
239.6	0.367899	0.306762	0.23884	0.118632
239.8	0.367674	0.306624	0.238615	0.118866
240	0.366916	0.306809	0.238724	0.119094
240.2	0.366709	0.306682	0.239339	0.119018
240.4	0.366714	0.307034	0.239156	0.11863
240.6	0.365866	0.307145	0.239642	0.118773
240.8	0.365647	0.307263	0.240024	0.118735
241	0.365734	0.307447	0.240213	0.118453
241.2	0.365969	0.307379	0.240252	0.117987
241.4	0.36724	0.307269	0.24032	0.118363
241.6	0.367739	0.307094	0.240242	0.118424
241.8	0.367738	0.306701	0.240138	0.118749
242	0.368419	0.307118	0.240299	0.119253
242.2	0.368495	0.307387	0.240652	0.119206
242.4	0.36839	0.307687	0.240157	0.118937
242.6	0.368462	0.307369	0.239724	0.119511
242.8	0.368042	0.30744	0.239466	0.119749
243	0.368047	0.307438	0.239238	0.119255
243.2	0.367512	0.30789	0.23865	0.119869
243.4	0.367314	0.308173	0.23849	0.119914
243.6	0.36728	0.308175	0.238635	0.119844
243.8	0.367264	0.308643	0.238445	0.120287
244	0.367524	0.308837	0.239166	0.120643
244.2	0.368035	0.308896	0.239651	0.120222
244.4	0.368371	0.309052	0.239902	0.11998
244.6	0.368408	0.309626	0.240706	0.119959
244.8	0.369044	0.309835	0.240826	0.120083
245	0.369836	0.310043	0.241266	0.119774
245.2	0.37039	0.310071	0.24132	0.119871
245.4	0.37122	0.309951	0.241315	0.120173
245.6	0.370964	0.30991	0.24095	0.120002
245.8	0.370964	0.309709	0.240895	0.119997
246	0.370923	0.30974	0.240997	0.120468
246.2	0.370908	0.309626	0.241551	0.120464
246.4	0.370514	0.309755	0.241361	0.12032
246.6	0.370135	0.309709	0.241149	0.120372
246.8	0.369441	0.3095	0.240954	0.120692
247	0.369177	0.309614	0.240935	0.119793
247.2	0.368982	0.309472	0.240801	0.120406
247.4	0.368931	0.30958	0.240433	0.120581
247.6	0.369436	0.309386	0.24051	0.120544
247.8	0.369349	0.309393	0.240525	0.121239
248	0.37014	0.308965	0.241331	0.121641
248.2	0.370186	0.308907	0.241641	0.121378
248.4	0.3706	0.309182	0.241679	0.121768
248.6	0.370752	0.309372	0.24159	0.122245
248.8	0.37162	0.309502	0.242323	0.122508
249	0.372128	0.30933	0.242681	0.122449
249.2	0.372617	0.308951	0.24281	0.122527
249.4	0.372982	0.308636	0.242294	0.122572
249.6	0.372852	0.30855	0.242118	0.122812
249.8	0.372823	0.30862	0.24216	0.122881
250	0.372983	0.308627	0.24244	0.123143
250.2	0.372763	0.308847	0.242601	0.122833
250.4	0.372926	0.309078	0.242516	0.122872
250.6	0.373228	0.309438	0.24254	0.122214
250.8	0.372757	0.309872	0.242745	0.122061
251	0.373101	0.310336	0.242731	0.121562
251.2	0.37299	0.310301	0.242645	0.122094
251.4	0.372643	0.310347	0.242252	0.121529
251.6	0.371986	0.310596	0.242397	0.121445
251.8	0.371726	0.310814	0.242573	0.121401
252	0.37254	0.310771	0.242876	0.121081
252.2	0.371905	0.311295	0.24279	0.120901
252.4	0.371926	0.311821	0.242438	0.12049
252.6	0.371947	0.311534	0.242228	0.119849
252.8	0.372513	0.311323	0.242872	0.119325
253	0.372849	0.311092	0.242874	0.119779
253.2	0.373273	0.311134	0.242776	0.119778
253.4	0.373218	0.311314	0.242216	0.119681
253.6	0.372494	0.311346	0.241618	0.119521
253.8	0.372144	0.311319	0.240823	0.119235
254	0.372368	0.311378	0.240815	0.119393
254.2	0.372296	0.310984	0.240825	0.119442
254.4	0.37309	0.3112	0.240869	0.119499
254.6	0.373025	0.311527	0.241438	0.119786
254.8	0.372727	0.311623	0.241971	0.120506
255	0.372372	0.311622	0.241605	0.120989
255.2	0.372408	0.311717	0.242025	0.12179
255.4	0.372259	0.311399	0.242049	0.121721
255.6	0.372072	0.311862	0.242569	0.121995
255.8	0.372671	0.311436	0.243165	0.122118
256	0.373153	0.311346	0.242973	0.122094
256.2	0.372807	0.312181	0.242738	0.122247
256.4	0.373162	0.31197	0.243017	0.121866
256.6	0.373541	0.311928	0.243087	0.122128
256.8	0.373819	0.311877	0.24318	0.122059
257	0.37407	0.312436	0.243003	0.122747
257.2	0.374245	0.312808	0.242948	0.122835
257.4	0.373968	0.31264	0.242777	0.122369
257.6	0.373519	0.3122	0.242598	0.122401
257.8	0.373954	0.31183	0.242831	0.122646
258	0.373757	0.311487	0.242936	0.122996
258.2	0.373685	0.31107	0.242916	0.122864
258.4	0.373897	0.311352	0.243307	0.123554
258.6	0.374	0.3112	0.244032	0.123877
258.8	0.374075	0.311715	0.244439	0.123655
259	0.37425	0.311759	0.244534	0.124185
259.2	0.375377	0.311514	0.245318	0.12436
259.4	0.37533	0.311491	0.245475	0.12425
259.6	0.375382	0.311874	0.246024	0.124023
259.8	0.375919	0.311673	0.246576	0.123887
260	0.376002	0.312094	0.246174	0.123991
260.2	0.376121	0.312645	0.246535	0.12437
260.4	0.376601	0.312989	0.246858	0.124184
260.6	0.376576	0.313135	0.24628	0.124387
260.8	0.376623	0.312881	0.24613	0.124355
261	0.377113	0.313075	0.246243	0.125376
261.2	0.377205	0.312852	0.246462	0.125534
261.4	0.377404	0.312126	0.246625	0.124871
261.6	0.377291	0.31198	0.246258	0.125086
261.8	0.376921	0.312122	0.245926	0.125263
262	0.37668	0.312044	0.245373	0.125273
262.2	0.376596	0.312208	0.245279	0.125072
262.4	0.376561	0.312346	0.245396	0.125068
262.6	0.376701	0.31246	0.245578	0.124637
262.8	0.376496	0.312919	0.245987	0.124155
263	0.376801	0.312895	0.245705	0.124272
263.2	0.37681	0.313213	0.245292	0.1244
263.4	0.376327	0.313519	0.245376	0.124382
263.6	0.376526	0.313442	0.24577	0.123764
263.8	0.376309	0.313457	0.245476	0.123653
264	0.376466	0.313379	0.245337	0.12401
264.2	0.376063	0.313578	0.244978	0.124062
264.4	0.375916	0.313523	0.244365	0.124004
264.6	0.375675	0.312932	0.24452	0.124796
264.8	0.375777	0.312698	0.244885	0.124993
265	0.375483	0.312787	0.244641	0.125444
265.2	0.375644	0.312922	0.245051	0.125465
265.4	0.375893	0.312553	0.244954	0.125428
265.6	0.376112	0.313026	0.244686	0.125666
265.8	0.375777	0.312873	0.244488	0.126067
266	0.376215	0.312987	0.24478	0.126482
266.2	0.376109	0.313261	0.244817	0.126843
266.4	0.376487	0.31368	0.245248	0.126735
266.6	0.376904	0.314436	0.245689	0.126517
266.8	0.376838	0.314573	0.245764	0.126267
267	0.377183	0.314839	0.245314	0.126614
267.2	0.377289	0.314963	0.245745	0.12648
267.4	0.377823	0.314597	0.246323	0.126298
267.6	0.378196	0.31428	0.24598	0.125654
267.8	0.378096	0.314347	0.245962	0.125956
268	0.378747	0.31427	0.246376	0.12616
268.2	0.37819	0.314411	0.245518	0.126658
268.4	0.378025	0.314382	0.245411	0.127063
268.6	0.378153	0.314449	0.246102	0.127324
268.8	0.377691	0.313785	0.245836	0.127029
269	0.377435	0.313789	0.245326	0.12693
269.2	0.37794	0.313687	0.245667	0.127173
269.4	0.378184	0.313363	0.245319	0.126876
269.6	0.377811	0.313796	0.244921	0.12666
269.8	0.377228	0.313881	0.244915	0.126862
270	0.377777	0.31456	0.245569	0.127205
270.2	0.378084	0.314643	0.245858	0.127455
270.4	0.377511	0.315046	0.245719	0.126911
270.6	0.377202	0.315548	0.246086	0.126811
270.8	0.376584	0.315779	0.246034	0.126688
271	0.376834	0.316271	0.246495	0.126471
271.2	0.376818	0.316383	0.246818	0.126448
271.4	0.3767	0.316555	0.246628	0.126391
271.6	0.376822	0.316678	0.246585	0.126102
271.8	0.377104	0.317098	0.247413	0.126701
272	0.377704	0.316939	0.246942	0.126781
272.2	0.377636	0.316877	0.246281	0.127368
272.4	0.377349	0.317169	0.24663	0.127326
272.6	0.377378	0.316632	0.246958	0.127407
272.8	0.376763	0.316052	0.246961	0.127152
273	0.377447	0.3161	0.246946	0.126939
273.2	0.377716	0.316122	0.24734	0.127326
273.4	0.378092	0.315914	0.247257	0.127292
273.6	0.377391	0.315575	0.246789	0.127363
273.8	0.377365	0.315294	0.246951	0.127475
274	0.377736	0.315079	0.246914	0.128462
274.2	0.377569	0.314887	0.246856	0.128884
274.4	0.376831	0.315017	0.246275	0.129046
274.6	0.377375	0.315173	0.246853	0.129561
274.8	0.377033	0.315038	0.246434	0.129498
275	0.377002	0.315235	0.246279	0.129905
275.2	0.376651	0.315248	0.245813	0.130148
275.4	0.376358	0.31543	0.245526	0.129677
275.6	0.37681	0.315579	0.245601	0.130252
275.8	0.376876	0.315917	0.245857	0.130542
276	0.377196	0.315853	0.245842	0.130242
276.2	0.377308	0.316198	0.246101	0.13068
276.4	0.377473	0.316191	0.246643	0.130514
276.6	0.377937	0.315981	0.24685	0.130427
276.8	0.378283	0.315998	0.247237	0.129899
277	0.379165	0.315903	0.247051	0.129835
277.2	0.37939	0.315694	0.247234	0.130127
277.4	0.379983	0.315568	0.24754	0.130172
277.6	0.380186	0.315495	0.247522	0.130642
277.8	0.380719	0.315941	0.247783	0.130736
278	0.381124	0.315968	0.247915	0.131573
278.2	0.381237	0.316542	0.248014	0.131719
278.4	0.381235	0.316734	0.247814	0.131784
278.6	0.381245	0.316939	0.247772	0.131758
278.8	0.380641	0.316997	0.247207	0.131479
279	0.380163	0.317314	0.247171	0.131583
279.2	0.379804	0.317792	0.24699	0.131405
279.4	0.379125	0.3179	0.246675	0.131276
279.6	0.378913	0.318131	0.246983	0.131442
279.8	0.378928	0.318217	0.247509	0.131114
280	0.379132	0.318301	0.24792	0.130638
280.2	0.37903	0.317883	0.247969	0.130927
280.4	0.378281	0.31762	0.247563	0.130552
280.6	0.377899	0.317933	0.24742	0.130217
280.8	0.377376	0.317786	0.247251	0.130494
281	0.377377	0.317492	0.247481	0.130641
281.2	0.377568	0.317581	0.248051	0.131041
281.4	0.37768	0.317894	0.248838	0.130979
281.6	0.377937	0.317958	0.249106	0.131264
281.8	0.377816	0.318247	0.249416	0.130622
282	0.377903	0.318112	0.249781	0.131261
282.2	0.377727	0.318374	0.250022	0.131339
282.4	0.377461	0.318383	0.249631	0.130941
282.6	0.377751	0.318315	0.250181	0.13037
282.8	0.377614	0.318024	0.2502	0.130318
283	0.377596	0.317944	0.250775	0.130448
283.2	0.377781	0.317923	0.250455	0.130341
283.4	0.37814	0.317704	0.250653	0.130379
283.6	0.379052	0.317543	0.251136	0.13001
283.8	0.379321	0.317301	0.250883	0.130045
284	0.379489	0.316886	0.251236	0.129902
284.2	0.379337	0.316558	0.250588	0.130127
284.4	0.379224	0.316825	0.250168	0.130109
284.6	0.379582	0.316971	0.250005	0.130039
284.8	0.379628	0.316694	0.249888	0.130854
285	0.380165	0.31647	0.250018	0.131051
285.2	0.380349	0.316991	0.249749	0.131094
285.4	0.380244	0.317014	0.249524	0.13129
285.6	0.379969	0.317326	0.249069	0.131616
285.8	0.379592	0.31776	0.249261	0.132078
286	0.379716	0.317683	0.249058	0.132843
286.2	0.379394	0.318239	0.248927	0.133233
286.4	0.379511	0.318692	0.248733	0.133561
286.6	0.380191	0.319236	0.24962	0.13336
286.8	0.380148	0.319531	0.249483	0.134152
287	0.380244	0.319844	0.24943	0.134679
287.2	0.380695	0.319919	0.249618	0.134868
287.4	0.381595	0.320245	0.250319	0.135063
287.6	0.382272	0.320354	0.250904	0.134091
287.8	0.382227	0.320488	0.250931	0.13401
288	0.382777	0.320196	0.251569	0.133285
288.2	0.383478	0.320393	0.251872	0.133108
288.4	0.383175	0.320544	0.251908	0.132929
288.6	0.383323	0.320599	0.251732	0.132651
288.8	0.382782	0.32031	0.251801	0.132648
289	0.382189	0.320017	0.251348	0.132751
289.2	0.381882	0.319773	0.2513	0.132425
289.4	0.381315	0.319578	0.25123	0.132504
289.6	0.380394	0.319437	0.250598	0.132214
289.8	0.379784	0.319376	0.250541	0.132504
290	0.379713	0.319174	0.249907	0.132371
290.2	0.379389	0.319413	0.249809	0.132319
290.4	0.379317	0.319692	0.250314	0.132286
290.6	0.379131	0.32	0.250298	0.132239
290.8	0.378655	0.31989	0.250271	0.132685
291	0.378509	0.319757	0.250563	0.133091
291.2	0.379039	0.320194	0.251334	0.132535
291.4	0.379385	0.320203	0.251271	0.132008
291.6	0.379785	0.320644	0.251948	0.131395
291.8	0.379606	0.320383	0.251619	0.13127
292	0.379603	0.320199	0.251683	0.130828
292.2	0.380164	0.320829	0.251894	0.131371
292.4	0.379667	0.321307	0.251275	0.131537
292.6	0.379637	0.321763	0.251046	0.131894
292.8	0.379459	0.321632	0.250851	0.132293
293	0.379724	0.321429	0.250578	0.133368
293.2	0.380164	0.320921	0.251196	0.133701
293.4	0.379903	0.320809	0.250471	0.133905
293.6	0.37979	0.320877	0.249604	0.134319
293.8	0.379705	0.320823	0.249433	0.134781
294	0.380296	0.320673	0.249482	0.135271
294.2	0.380733	0.320261	0.249952	0.135603
294.4	0.380678	0.320346	0.250433	0.136478
294.6	0.380493	0.320194	0.250414	0.136442
294.8	0.380546	0.319572	0.251025	0.136574
295	0.380832	0.319688	0.251389	0.136666
295.2	0.380967	0.319793	0.251155	0.135671
295.4	0.380522	0.319707	0.250866	0.135466
295.6	0.380224	0.320324	0.251659	0.135577
295.8	0.380066	0.320097	0.251209	0.134803
296	0.380009	0.320593	0.251396	0.135084
296.2	0.380513	0.32149	0.251684	0.135476
296.4	0.380279	0.322418	0.251932	0.13509
296.6	0.380472	0.32271	0.252175	0.135202
296.8	0.381191	0.323004	0.25253	0.13482
297	0.381608	0.322842	0.252881	0.134864
297.2	0.381881	0.322889	0.253182	0.134612
297.4	0.381563	0.323275	0.252228	0.134352
297.6	0.381923	0.323431	0.251951	0.134712
297.8	0.382225	0.323129	0.252012	0.134936
298	0.383008	0.32293	0.252331	0.135381
298.2	0.383367	0.322542	0.252475	0.135513
298.4	0.383375	0.322506	0.252695	0.135631
298.6	0.38361	0.322058	0.253211	0.135257
298.8	0.383979	0.321489	0.253574	0.135526
299	0.384238	0.321691	0.253897	0.135292
299.2	0.384237	0.321335	0.25413	0.134908
299.4	0.384056	0.321453	0.254676	0.135062
299.6	0.384353	0.321411	0.255656	0.135124
299.8	0.384959	0.321032	0.256113	0.13485
299.99	0.384959	0.321032	0.256113	0.13485
300.19	0.384544	0.320991	0.256073	0.135049
300.39	0.384025	0.320787	0.256107	0.13552
300.59	0.383813	0.320593	0.256449	0.135945
300.79	0.383212	0.320393	0.256673	0.136385
300.99	0.382959	0.320236	0.25667	0.136329
301.19	0.382235	0.320033	0.256624	0.136395
301.39	0.381954	0.319827	0.256273	0.136014
301.59	0.381633	0.319426	0.255914	0.135634
301.79	0.381228	0.319116	0.255557	0.135253
301.99	0.38104	0.318782	0.25508	0.134795
302.19	0.380921	0.318207	0.254679	0.133939
302.39	0.380833	0.317997	0.254634	0.133744
302.59	0.380218	0.317734	0.254402	0.133641
302.79	0.380155	0.317403	0.254106	0.133358
302.99	0.380408	0.317154	0.253903	0.132842
303.19	0.380122	0.316743	0.253596	0.132953
303.39	0.380092	0.316292	0.25353	0.132708
303.59	0.380579	0.316038	0.254043	0.13279
303.79	0.380038	0.315572	0.25382	0.132927
303.99	0.380309	0.315499	0.254009	0.133167
304.19	0.379933	0.31533	0.253625	0.133777
304.39	0.380144	0.315067	0.254097	0.134208
304.59	0.380617	0.31492	0.254754	0.134267
304.79	0.381018	0.31479	0.255478	0.134475
304.99	0.381188	0.314698	0.255612	0.134285
305.19	0.381104	0.314558	0.256142	0.134707
305.39	0.381346	0.314491	0.25581	0.134578
305.59	0.380828	0.314339	0.255424	0.134626
305.79	0.380462	0.314393	0.255514	0.1344
305.99	0.380364	0.314134	0.255007	0.134154
306.19	0.38012	0.313802	0.25447	0.133768
306.39	0.38034	0.313678	0.254227	0.133994
306.59	0.37947	0.313295	0.253705	0.133683
306.79	0.379326	0.313233	0.253496	0.132942
306.99	0.379233	0.313132	0.253098	0.132228
307.19	0.378302	0.312848	0.252356	0.132004
307.39	0.377946	0.312669	0.252175	0.131814
307.59	0.376904	0.312581	0.251395	0.131954
307.79	0.376002	0.312299	0.251018	0.131624
307.99	0.375833	0.312338	0.250851	0.131608
308.19	0.375215	0.311974	0.250614	0.131458
308.39	0.375445	0.311575	0.251106	0.130939
308.59	0.375694	0.311201	0.25171	0.13117
308.79	0.375923	0.31094	0.252009	0.130891
308.99	0.375464	0.31069	0.25161	0.130678
309.19	0.375437	0.310581	0.251742	0.131027
309.39	0.375281	0.310509	0.250792	0.130973
309.59	0.374923	0.310273	0.250182	0.130778
309.79	0.375421	0.310113	0.250526	0.130648
309.99	0.375605	0.309922	0.249899	0.13117
310.19	0.375389	0.309787	0.249747	0.130983
310.39	0.375943	0.30973	0.250154	0.131103
310.59	0.375578	0.309694	0.250145	0.131015
310.79	0.375822	0.30974	0.25015	0.130782
310.99	0.375544	0.309679	0.249647	0.130705
311.19	0.374719	0.309465	0.249659	0.130964
311.39	0.373948	0.3094	0.249387	0.130872
311.59	0.37302	0.309347	0.249736	0.13083
311.79	0.372428	0.309229	0.250351	0.131049
311.99	0.372201	0.30908	0.25011	0.131459
312.19	0.3715	0.308704	0.2497	0.131903
312.39	0.3717	0.308495	0.249777	0.132078
312.59	0.371845	0.308418	0.249976	0.132414
312.79	0.371534	0.308205	0.249648	0.132097
312.99	0.371133	0.308103	0.249269	0.13202
313.19	0.371091	0.307914	0.249338	0.132279
313.39	0.370815	0.307731	0.248598	0.132479
313.59	0.370546	0.307406	0.248102	0.132358
313.79	0.370632	0.307399	0.247695	0.132352
313.99	0.370081	0.307362	0.247221	0.131994
314.19	0.370062	0.307126	0.247157	0.130722
314.39	0.370399	0.307159	0.247092	0.130234
314.59	0.369985	0.30697	0.246307	0.129837
314.79	0.369397	0.306942	0.245598	0.129552
314.99	0.368849	0.306779	0.245426	0.129011
315.19	0.368704	0.306662	0.246038	0.128621
315.39	0.368944	0.306577	0.246215	0.128449
315.59	0.368966	0.306613	0.246984	0.128358
315.79	0.368767	0.306405	0.246534	0.128577
315.99	0.368741	0.306189	0.245901	0.12913
316.19	0.368967	0.305996	0.24605	0.129291
316.39	0.369394	0.30591	0.246785	0.129678
316.59	0.369762	0.305896	0.247093	0.129881
316.79	0.369992	0.305659	0.246979	0.130485
316.99	0.370218	0.305544	0.247318	0.130421
317.19	0.370073	0.305111	0.247396	0.130656
317.39	0.369591	0.304932	0.246638	0.130891
317.59	0.369144	0.304827	0.246453	0.130835
317.79	0.368943	0.30492	0.246503	0.130259
317.99	0.368535	0.304744	0.246629	0.129712
318.19	0.368284	0.30473	0.246072	0.129406
318.39	0.367736	0.304668	0.245449	0.129644
318.59	0.366975	0.30443	0.244758	0.130016
318.79	0.366745	0.304418	0.245024	0.130153
318.99	0.366226	0.304315	0.244836	0.129484
319.19	0.366341	0.304307	0.245394	0.129165
319.39	0.365781	0.304211	0.245257	0.129296
319.59	0.365108	0.30404	0.245249	0.129021
319.79	0.36469	0.303967	0.245312	0.128987
319.99	0.3646	0.303975	0.245913	0.129042
320.19	0.364751	0.303917	0.246338	0.128539
320.39	0.36488	0.303974	0.246461	0.128382
320.59	0.365184	0.304103	0.246093	0.128832
320.79	0.365496	0.303951	0.246008	0.129247
320.99	0.365521	0.303754	0.246287	0.12887
321.19	0.365897	0.303612	0.246441	0.128957
321.39	0.36577	0.303514	0.245882	0.129541
321.59	0.365926	0.303505	0.246331	0.130032
321.79	0.365884	0.303332	0.246286	0.129591
321.99	0.365564	0.303082	0.245532	0.130548
322.19	0.365491	0.302976	0.244951	0.131085
322.39	0.365267	0.302701	0.244674	0.131279
322.59	0.364796	0.302556	0.244438	0.131587
322.79	0.36477	0.302473	0.244368	0.131478
322.99	0.364495	0.30249	0.243769	0.131022
323.19	0.364736	0.302216	0.244421	0.131034
323.39	0.364321	0.302028	0.2445	0.131219
323.59	0.364194	0.301721	0.244696	0.131027
323.79	0.364376	0.301959	0.245363	0.13094
323.99	0.364653	0.301975	0.246148	0.130322
324.19	0.364383	0.301712	0.246065	0.129881
324.39	0.364519	0.3017	0.246165	0.129249
324.59	0.364281	0.301678	0.246234	0.129525
324.79	0.364767	0.30159	0.246299	0.129649
324.99	0.364788	0.301567	0.24625	0.129331
325.19	0.364885	0.301577	0.245886	0.129419
325.39	0.364369	0.301375	0.24495	0.129577
325.59	0.364384	0.301381	0.244966	0.12932
325.79	0.36412	0.301289	0.24436	0.128662
325.99	0.364059	0.301266	0.243592	0.128995
326.19	0.364166	0.301274	0.243106	0.128914
326.39	0.36393	0.301256	0.24288	0.128568
326.59	0.364018	0.301184	0.242675	0.128988
326.79	0.363931	0.300813	0.242027	0.128636
326.99	0.364396	0.300575	0.242137	0.128661
327.19	0.363957	0.300241	0.241879	0.128849
327.39	0.364126	0.299863	0.24219	0.129285
327.59	0.363919	0.299704	0.242054	0.129044
327.79	0.364198	0.299718	0.242552	0.128868
327.99	0.363813	0.29929	0.242722	0.128267
328.19	0.363377	0.29898	0.242724	0.128087
328.39	0.363386	0.298835	0.242771	0.127706
328.59	0.362899	0.29889	0.242842	0.127574
328.79	0.362586	0.298771	0.24236	0.127744
328.99	0.362394	0.298686	0.242072	0.127542
329.19	0.362513	0.29844	0.242137	0.127389
329.39	0.362669	0.298481	0.242178	0.127311
329.59	0.362579	0.298504	0.242168	0.127419
329.79	0.362763	0.298547	0.242515	0.127694
329.99	0.362723	0.298706	0.24245	0.127959
330.19	0.362389	0.298813	0.242583	0.128152
330.39	0.362426	0.298487	0.24304	0.128212
330.59	0.362234	0.298286	0.242907	0.128612
330.79	0.362268	0.297814	0.242719	0.12846
330.99	0.36247	0.297595	0.242817	0.129066
331.19	0.361669	0.297441	0.242272	0.129429
331.39	0.361784	0.297197	0.242687	0.12959
331.59	0.361612	0.297124	0.242233	0.128876
331.79	0.361275	0.29686	0.241755	0.128556
331.99	0.360771	0.296675	0.241343	0.128523
332.19	0.360622	0.296464	0.241247	0.127537
332.39	0.360448	0.296263	0.241334	0.126698
332.59	0.360232	0.296193	0.241178	0.126043
332.79	0.360006	0.296006	0.241112	0.125655
332.99	0.36051	0.2961	0.241518	0.12514
333.19	0.360777	0.296144	0.241806	0.124953
333.39	0.36096	0.296364	0.242247	0.124968
333.59	0.36116	0.29631	0.242003	0.125088
333.79	0.361765	0.296466	0.242869	0.124929
333.99	0.36213	0.296567	0.243078	0.124716
334.19	0.361946	0.296312	0.243241	0.124271
334.39	0.362119	0.295945	0.243056	0.124709
334.59	0.362472	0.295973	0.24361	0.124948
334.79	0.362524	0.295749	0.24363	0.125268
334.99	0.3624	0.295608	0.243148	0.125564
335.19	0.361982	0.295538	0.242936	0.125681
335.39	0.361861	0.295538	0.242973	0.126114
335.59	0.361673	0.295464	0.242851	0.125947
335.79	0.360988	0.295465	0.242444	0.125919
335.99	0.360412	0.295302	0.242014	0.126038
336.19	0.359981	0.29533	0.242006	0.125212
336.39	0.359408	0.295247	0.241695	0.12499
336.59	0.359229	0.295142	0.241521	0.125115
336.79	0.359108	0.295203	0.241236	0.124936
336.99	0.359015	0.295262	0.240872	0.125057
337.19	0.359678	0.295208	0.240806	0.125472
337.39	0.35985	0.295117	0.241017	0.125031
337.59	0.359782	0.295027	0.240441	0.124915
337.79	0.360339	0.294988	0.241126	0.124587
337.99	0.360108	0.294892	0.240774	0.124158
338.19	0.359701	0.29473	0.240753	0.123516
338.39	0.359355	0.294563	0.240509	0.123142
338.59	0.35925	0.29448	0.24066	0.122907
338.79	0.359083	0.294388	0.239963	0.122723
338.99	0.358949	0.294225	0.239595	0.122268
339.19	0.35833	0.294131	0.239666	0.121829
339.39	0.35819	0.294012	0.239922	0.122273
339.59	0.357937	0.293866	0.239883	0.121752
339.79	0.357693	0.29377	0.239691	0.12141
339.99	0.357661	0.293431	0.239639	0.121489
340.19	0.357712	0.29322	0.239807	0.121183
340.39	0.357994	0.29275	0.240093	0.121507
340.59	0.357857	0.292459	0.239837	0.121903
340.79	0.357746	0.292448	0.239186	0.121982
340.99	0.357564	0.292483	0.238596	0.122253
341.19	0.358039	0.292478	0.238971	0.122793
341.39	0.35764	0.292501	0.239278	0.12278
341.59	0.357485	0.292522	0.239249	0.123336
341.79	0.357992	0.292651	0.239423	0.123409
341.99	0.357518	0.292805	0.239135	0.12339
342.19	0.357738	0.292865	0.239438	0.123328
342.39	0.357463	0.292823	0.239364	0.122952
342.59	0.35737	0.292997	0.23914	0.123619
342.79	0.357103	0.293176	0.239212	0.12398
342.99	0.356419	0.293207	0.238736	0.123407
343.19	0.35659	0.293203	0.238607	0.123232
343.39	0.356934	0.293229	0.238523	0.123534
343.59	0.356866	0.29327	0.238224	0.122707
343.79	0.356486	0.293312	0.238125	0.122739
343.99	0.356712	0.293025	0.238314	0.122787
344.19	0.356341	0.292972	0.238087	0.122696
344.39	0.356006	0.292736	0.237704	0.122076
344.59	0.35505	0.292622	0.236954	0.121645
344.79	0.355461	0.292733	0.236946	0.121609
344.99	0.355962	0.292594	0.237314	0.121602
345.19	0.35581	0.292462	0.237595	0.121676
345.39	0.35554	0.292465	0.237868	0.121596
345.59	0.355234	0.292287	0.237685	0.121695
345.79	0.354978	0.292207	0.237815	0.1216
345.99	0.354801	0.292046	0.237977	0.121555
346.19	0.354547	0.291715	0.237949	0.121242
346.39	0.354308	0.291629	0.238435	0.121012
346.59	0.353879	0.291476	0.238045	0.121258
346.79	0.353551	0.291048	0.237821	0.121526
346.99	0.353853	0.290905	0.237399	0.121064
347.19	0.354223	0.290887	0.23684	0.121453
347.39	0.353857	0.29077	0.236676	0.120995
347.59	0.353263	0.290793	0.236209	0.120309
347.79	0.352622	0.290774	0.236205	0.120614
347.99	0.352235	0.29058	0.235915	0.120591
348.19	0.351644	0.290711	0.235987	0.120037
348.39	0.351504	0.290563	0.235807	0.119285
348.59	0.35176	0.290758	0.236092	0.119715
348.79	0.352379	0.290889	0.236066	0.119872
348.99	0.352598	0.29098	0.23601	0.119703
349.19	0.352012	0.291115	0.235667	0.119664
349.39	0.351657	0.291233	0.235868	0.119997
349.59	0.351659	0.291186	0.236084	0.120149
349.79	0.351578	0.291317	0.23645	0.1201
349.99	0.351649	0.291324	0.236411	0.120367
350.19	0.351639	0.291053	0.236559	0.119815
350.39	0.352155	0.290966	0.237173	0.119965
350.59	0.352277	0.290807	0.237358	0.120348
350.79	0.352821	0.290615	0.23739	0.12121
350.99	0.353033	0.290804	0.237269	0.121585
351.19	0.353229	0.290644	0.236703	0.122208
351.39	0.352481	0.290361	0.236894	0.122206
351.59	0.352663	0.290375	0.237061	0.12217
351.79	0.352873	0.290135	0.237228	0.12272
351.99	0.352734	0.290005	0.237138	0.122611
352.19	0.352946	0.289938	0.237381	0.122234
352.39	0.353658	0.289655	0.237209	0.122287
352.59	0.3539	0.289629	0.237199	0.122315
352.79	0.354436	0.289506	0.237259	0.122464
352.99	0.354465	0.289526	0.23693	0.122051
353.19	0.354628	0.289304	0.237264	0.122155
353.39	0.35472	0.289412	0.236918	0.122119
353.59	0.355179	0.289424	0.236931	0.121698
353.79	0.354901	0.289667	0.236971	0.121387
353.99	0.354322	0.289582	0.236606	0.121256
354.19	0.354027	0.289375	0.236628	0.120662
354.39	0.353418	0.289624	0.236533	0.120946
354.59	0.352833	0.289744	0.236355	0.121557
354.79	0.352267	0.289677	0.23589	0.121858
354.99	0.351557	0.289736	0.235886	0.122201
355.19	0.351365	0.289558	0.2356	0.122125
355.39	0.35067	0.289521	0.235569	0.12202
355.59	0.350704	0.289402	0.235718	0.121652
355.79	0.350823	0.289272	0.236086	0.121842
355.99	0.350246	0.289062	0.236005	0.121495
356.19	0.349924	0.288819	0.236167	0.121222
356.39	0.350004	0.288594	0.236268	0.121587
356.59	0.349823	0.288388	0.236415	0.121459
356.79	0.349763	0.288115	0.236157	0.121835
356.99	0.349293	0.287956	0.235342	0.121526
357.19	0.349769	0.287709	0.234944	0.121552
357.39	0.350104	0.287631	0.234689	0.121754
357.59	0.350254	0.287401	0.235042	0.121915
357.79	0.350366	0.28739	0.235473	0.122002
357.99	0.349906	0.287212	0.234851	0.121361
358.19	0.349878	0.287072	0.23512	0.121183
358.39	0.349403	0.287096	0.235253	0.121057
358.59	0.350181	0.286997	0.235434	0.121471
358.79	0.350047	0.28699	0.23526	0.121331
358.99	0.350799	0.287159	0.235497	0.121377
359.19	0.351398	0.287049	0.235407	0.121112
359.39	0.351749	0.287087	0.235326	0.121248
359.59	0.351725	0.287032	0.235293	0.120562
359.79	0.351865	0.28707	0.235416	0.120334
359.99	0.351457	0.287042	0.234792	0.120092
360.19	0.351309	0.287309	0.234386	0.119784
360.39	0.351104	0.287278	0.234156	0.119981
360.59	0.350546	0.287253	0.233798	0.119387
360.79	0.350016	0.287249	0.232997	0.119819
360.99	0.350017	0.287173	0.232546	0.119543
361.19	0.350288	0.28708	0.232701	0.119579
361.39	0.350033	0.287002	0.233426	0.120067
361.59	0.350241	0.28678	0.233913	0.119609
361.79	0.350115	0.286687	0.233834	0.119206
361.99	0.349662	0.286451	0.233936	0.118597
362.19	0.349791	0.286315	0.234638	0.118479
362.39	0.349532	0.286202	0.234874	0.118706
362.59	0.350213	0.286116	0.235377	0.119407
362.79	0.350074	0.286077	0.235254	0.119091
362.99	0.350686	0.286048	0.235994	0.118972
363.19	0.350845	0.286005	0.236265	0.118802
363.39	0.350594	0.285919	0.235613	0.118876
363.59	0.349827	0.285656	0.23531	0.118445
363.79	0.349701	0.285513	0.235368	0.119073
363.99	0.349415	0.285575	0.234843	0.118647
364.19	0.349093	0.285583	0.234523	0.118762
364.39	0.348596	0.285349	0.234091	0.119048
364.59	0.348091	0.285327	0.233504	0.119278
364.79	0.348181	0.28532	0.233392	0.119516
364.99	0.348011	0.284981	0.232965	0.119421
365.19	0.34767	0.284776	0.233015	0.119424
365.39	0.347665	0.284675	0.233071	0.11923
365.59	0.347806	0.284535	0.232761	0.119102
365.79	0.347781	0.284635	0.232636	0.1194
365.99	0.347586	0.284639	0.232915	0.119287
366.19	0.347409	0.284907	0.23291	0.119264
366.39	0.347698	0.284977	0.233864	0.119589
366.59	0.348238	0.285081	0.23437	0.119367
366.79	0.348615	0.285404	0.234666	0.11901
366.99	0.348694	0.285438	0.235027	0.11894
367.19	0.349292	0.285447	0.235186	0.118738
367.39	0.349052	0.285327	0.235036	0.118546
367.59	0.349647	0.285241	0.236024	0.118186
367.79	0.349933	0.285206	0.236345	0.118134
367.99	0.349797	0.285163	0.23594	0.117686
368.19	0.349721	0.285064	0.236098	0.117911
368.39	0.349698	0.284907	0.235879	0.117889
368.59	0.348886	0.284828	0.235787	0.117555
368.79	0.348398	0.284316	0.235427	0.116966
368.99	0.347989	0.284044	0.234811	0.117043
369.19	0.347813	0.28384	0.234517	0.117211
369.39	0.348075	0.283726	0.234388	0.117584
369.59	0.347451	0.283651	0.233473	0.118324
369.79	0.34707	0.28359	0.233274	0.118859
369.99	0.346123	0.283562	0.232835	0.119382
370.19	0.346245	0.28372	0.23284	0.119389
370.39	0.346462	0.283692	0.23315	0.119582
370.59	0.346076	0.283674	0.232432	0.119659
370.79	0.34622	0.283785	0.232608	0.1197
370.99	0.346338	0.283596	0.232853	0.119856
371.19	0.346607	0.283664	0.232761	0.120023
371.39	0.346622	0.283849	0.232474	0.119868
371.59	0.347242	0.283896	0.232709	0.120104
371.79	0.347089	0.283894	0.232598	0.120432
371.99	0.34738	0.283846	0.232937	0.120502
372.19	0.347512	0.283877	0.233286	0.120211
372.39	0.347458	0.283792	0.23296	0.120021
372.59	0.347075	0.283659	0.232638	0.11951
372.79	0.347357	0.283427	0.232438	0.119384
372.99	0.347475	0.283567	0.231894	0.12005
373.19	0.34778	0.283401	0.23182	0.120953
373.39	0.347323	0.283347	0.231307	0.120809
373.59	0.346835	0.2832	0.230744	0.121086
373.79	0.346602	0.283381	0.230739	0.121242
373.99	0.346267	0.283385	0.230251	0.121002
374.19	0.346373	0.283361	0.230356	0.120609
374.39	0.34618	0.283057	0.23023	0.120468
374.59	0.345826	0.282785	0.230032	0.120601
374.79	0.345937	0.282628	0.230483	0.120242
374.99	0.345939	0.28245	0.230473	0.120419
375.19	0.345935	0.282514	0.229928	0.12008
375.39	0.346195	0.282505	0.23036	0.119762
375.59	0.346388	0.282398	0.231173	0.119791
375.79	0.346476	0.282413	0.2317	0.119741
375.99	0.346481	0.282191	0.23205	0.119148
376.19	0.346467	0.282125	0.231938	0.118947
376.39	0.346603	0.282131	0.232164	0.118642
376.59	0.346904	0.281887	0.232547	0.118618
376.79	0.346618	0.28172	0.232492	0.119118
376.99	0.346295	0.281728	0.232682	0.119425
377.19	0.345996	0.281735	0.232812	0.119474
377.39	0.345251	0.2817	0.232218	0.119012
377.59	0.345018	0.281624	0.232156	0.119501
377.79	0.344728	0.281768	0.231531	0.119133
377.99	0.344372	0.281491	0.231131	0.119054
378.19	0.344075	0.281283	0.230592	0.119165
378.39	0.344012	0.28125	0.230263	0.118638
378.59	0.343793	0.281237	0.229817	0.118546
378.79	0.343631	0.281507	0.229689	0.118006
378.99	0.343578	0.281703	0.229195	0.117595
379.19	0.343646	0.281687	0.228943	0.11766
379.39	0.343712	0.281665	0.229311	0.117886
379.59	0.344043	0.281647	0.229798	0.118561
379.79	0.343829	0.28173	0.22928	0.11913
379.99	0.343999	0.281673	0.229442	0.119353
380.19	0.344199	0.281559	0.229679	0.119958
380.39	0.344649	0.281423	0.23048	0.120745
380.59	0.345152	0.281261	0.231067	0.121384
380.79	0.344805	0.281101	0.231327	0.12196
380.99	0.345079	0.281078	0.232413	0.121961
381.19	0.344396	0.281151	0.232104	0.121999
381.39	0.344631	0.280914	0.232178	0.122388
381.59	0.34453	0.280689	0.232335	0.122953
381.79	0.344936	0.280342	0.232763	0.122687
381.99	0.344836	0.280141	0.233296	0.122371
382.19	0.344749	0.279974	0.232827	0.122152
382.39	0.344737	0.279928	0.232965	0.121034
382.59	0.344547	0.279848	0.232585	0.120757
382.79	0.344569	0.280106	0.232842	0.120217
382.99	0.344869	0.280095	0.232819	0.119575
383.19	0.345395	0.279788	0.233477	0.11979
383.39	0.345223	0.279691	0.233505	0.119886
383.59	0.345121	0.279679	0.233546	0.119785
383.79	0.344647	0.279787	0.232888	0.119487
383.99	0.344899	0.279854	0.233421	0.119215
384.19	0.344821	0.27977	0.233033	0.119221
384.39	0.34506	0.279766	0.232967	0.119516
384.59	0.345071	0.279819	0.232841	0.119161
384.79	0.345073	0.279678	0.232763	0.119066
384.99	0.345763	0.279743	0.23309	0.118689
385.19	0.345537	0.280062	0.232463	0.118211
385.39	0.346148	0.279838	0.232552	0.118198
385.59	0.346247	0.279921	0.233128	0.118224
385.79	0.346186	0.279773	0.233347	0.118206
385.99	0.346062	0.279753	0.233151	0.117678
386.19	0.346062	0.279456	0.232477	0.117669
386.39	0.345671	0.279539	0.232419	0.116981
386.59	0.3454	0.27964	0.232289	0.117608
386.79	0.345507	0.279415	0.23233	0.117859
386.99	0.345261	0.279334	0.232341	0.118154
387.19	0.345037	0.278986	0.232402	0.118465
387.39	0.343555	0.27888	0.231255	0.118697
387.59	0.34248	0.278981	0.231067	0.118698
387.79	0.34247	0.279198	0.231325	0.119281
387.99	0.342365	0.27938	0.231237	0.119446
388.19	0.342062	0.279439	0.230513	0.119613
388.39	0.342086	0.279396	0.230415	0.119712
388.59	0.342509	0.279598	0.230644	0.11933
388.79	0.342953	0.27978	0.230397	0.119071
388.99	0.342953	0.279864	0.230548	0.118438
389.19	0.343091	0.279886	0.230574	0.118209
389.39	0.343481	0.279766	0.230766	0.118381
389.59	0.344497	0.279812	0.231367	0.118611
389.79	0.344629	0.279743	0.231626	0.118721
389.99	0.344603	0.279389	0.23167	0.118206
390.19	0.344769	0.279314	0.232044	0.118282
390.39	0.344706	0.279254	0.232163	0.118407
390.59	0.344361	0.279109	0.231955	0.118851
390.79	0.34405	0.2788	0.231899	0.118944
390.99	0.343307	0.278942	0.231868	0.11916
391.19	0.342436	0.278625	0.230897	0.119436
391.39	0.341297	0.278325	0.230137	0.119823
391.59	0.341285	0.278342	0.230014	0.120109
391.79	0.341035	0.278364	0.229928	0.120378
391.99	0.340422	0.278323	0.229457	0.120502
392.19	0.340189	0.278143	0.229083	0.120944
392.39	0.340217	0.278157	0.229183	0.121276
392.59	0.340095	0.278076	0.229159	0.121245
392.79	0.339769	0.277871	0.228622	0.121622
392.99	0.339565	0.27764	0.228564	0.121619
393.19	0.340311	0.277615	0.228434	0.12195
393.39	0.340981	0.27776	0.228696	0.121786
393.59	0.341204	0.277877	0.228828	0.121872
393.79	0.340993	0.277821	0.229293	0.121985
393.99	0.341352	0.27751	0.229644	0.121819
394.19	0.341819	0.277608	0.230044	0.121378
394.39	0.342129	0.277523	0.230112	0.121021
394.59	0.341929	0.277629	0.229941	0.120221
394.79	0.342003	0.277291	0.230157	0.120145
394.99	0.342132	0.27735	0.230321	0.120221
395.19	0.342324	0.277351	0.229933	0.119933
395.39	0.34239	0.277202	0.230579	0.119686
395.59	0.341649	0.277467	0.230089	0.119446
395.79	0.341012	0.277493	0.230308	0.11944
395.99	0.340896	0.277377	0.230466	0.119607
396.19	0.34116	0.277354	0.230536	0.119474
396.39	0.340911	0.277487	0.230827	0.119046
396.59	0.340596	0.277451	0.230358	0.118438
396.79	0.340769	0.277672	0.230295	0.118243
396.99	0.340527	0.277787	0.230155	0.118382
397.19	0.341015	0.277732	0.230213	0.118488
397.39	0.341077	0.277758	0.230111	0.118438
397.59	0.341301	0.277759	0.230385	0.118567
397.79	0.341826	0.277569	0.230796	0.118784
397.99	0.342565	0.277281	0.230837	0.11845
398.19	0.342623	0.277218	0.230545	0.118265
398.39	0.342324	0.277101	0.230377	0.118672
398.59	0.342079	0.277017	0.23018	0.118254
398.79	0.342046	0.276881	0.230584	0.118928
398.99	0.342026	0.277021	0.230848	0.118697
399.19	0.342051	0.277124	0.230294	0.118266
399.39	0.341685	0.27721	0.230716	0.118525
[truncated: 1,002 more rows]

## Sheet: Fig 7
Fig 7a																					Fig 7b								Fig 7c
Empty					Empty+PR73					WT+PR73					WT							Fe transport (-ΔF/F0)				Mean	SEM		WT					WT+PR73					Empty+PR73					Empty
Time (s)	F/F0				Time (s)	F/F0				Time (s)	F/F0				Time (s)	F/F0					WT	0.129872	0.167138	0.179095	0.154674	0.157695	0.0121581		Time (s)	F/F0				Time (s)	F/F0				Time (s)	F/F0				Time (s)	F/F0
-29.2396	1.01297	0.999728	0.994295	1.00385	-29.2396	0.985299	1.00113	0.981414	1.01025	-29.2396	0.989691	0.997115	0.996694	0.995682	-29.2396	0.987873	0.999102	0.996003	0.978808		WT+PR73	-0.001407	0.0125705	0.0286044	0.0541114	0.0234698	0.0137555		-33.0632	0.967214	0.988983	0.970407	0.985962	-33.0632	0.97392	0.97248	0.982726	0.968488	-33.0632	0.995234	0.9669	1.00496	0.999914	-33.0632	0.979081	0.972807	0.97593	1.00835
-26.3772	1.02308	1.00323	0.994603	1.02088	-26.3772	0.983169	0.998089	1.00309	1.01519	-26.3772	0.995983	0.989253	0.999066	1.00516	-26.3772	0.989931	0.998825	1.00014	0.990124										-30.0704	0.965666	1.00503	0.962917	0.943767	-30.0704	0.991234	0.978172	0.978596	0.965287	-30.0704	1.00711	1.01565	1.0077	1.00379	-30.0704	0.950635	0.980342	1.00382	0.989118
-21.2964	0.999921	1.00454	0.990524	1.00531	-21.2964	0.991134	0.996127	1.00419	1.00335	-21.2964	0.986934	0.995051	0.999305	1.01043	-21.2964	0.989681	1.00687	1.00302	0.985687										-25.0756	0.968156	1.0288	0.983577	0.994665	-25.0756	0.98038	0.980541	1.00208	0.98519	-25.0756	1.01734	0.987462	0.985165	0.970262	-25.0756	0.991288	1.00362	0.968256	1.01166
-16.3068	1.00109	1.01165	1.00218	1.00829	-16.3068	0.994937	0.992679	0.996692	0.998726	-16.3068	1.00153	0.999961	0.98371	0.985225	-16.3068	1.00391	0.997076	0.998637	0.999392										-20.08	0.975997	1.00901	0.998207	0.996793	-20.08	1.01427	0.987407	1.00052	0.980785	-20.08	1.01038	0.983939	0.999426	1.01327	-20.08	0.995958	1.00273	0.980148	0.960769
-11.3824	0.994384	0.995165	0.998266	1.00186	-11.3824	1.0092	1.01144	1.00833	1.00669	-11.3824	1.00822	0.989098	1.01216	1.00017	-11.3824	1.02436	0.999662	0.997279	1.00178										-15.0656	0.982694	1.00804	0.971771	1.01423	-15.0656	1.01167	0.992997	0.995835	0.994183	-15.0656	0.969257	0.972017	1.00303	0.997543	-15.0656	0.980957	0.992465	0.989228	0.990633
-6.3268	0.998707	0.993923	1.01002	0.995816	-6.3268	1.00612	1.00408	0.992689	0.997694	-6.3268	0.99167	0.988747	1.00379	1.00452	-6.3268	0.994396	0.999771	0.996301	0.99997										-10.0704	1.00861	1.00296	1.01147	0.987735	-10.0704	0.982109	1.00167	0.984961	1.00719	-10.0704	0.997646	1.00223	1.01022	1.0006	-10.0704	0.987219	1.00887	1.00682	1.00077
-1.372	1.00582	0.999263	0.989533	0.994035	-1.372	0.989735	0.991794	1.00229	0.996886	-1.372	0.998576	1.02219	1.00035	1.01009	-1.372	0.977335	1.00349	1.00778	0.998857										-5.0752	1.00063	0.98019	0.997572	0.975421	-5.0752	1.00578	0.972845	0.996553	0.988738	-5.0752	1.03104	1.02164	0.994748	0.992716	-5.0752	1.00254	0.994075	1.00431	0.990386
3.6228	0.91357	0.937977	0.888602	0.933319	3.6228	0.943043	0.938708	0.954145	0.909093	3.6228	0.908697	0.940482	0.878919	0.840284	3.6228	0.784645	0.773034	0.733489	0.724092										0	1.00807	1.00881	1.01918	1.02261	0	1.00044	1.03249	1.02265	1.00988	0	1.00206	1.00412	0.992003	1.00914	0	1.02929	1.00459	0.999639	1.01821
8.618	0.849563	0.878351	0.851784	0.920017	8.618	0.896787	0.880489	0.894565	0.874007	8.618	0.832176	0.875892	0.849876	0.789862	8.618	0.719033	0.76243	0.685717	0.647531										4.9344	1.42142	1.36876	1.38478	1.73893	4.9344	1.05244	1.15696	1.11079	1.10455	4.9344	1.20119	1.03018	1.11422	1.15859	4.9344	1.10622	1.10719	1.09624	1.14432
13.6892	0.844245	0.886827	0.853657	0.88473	13.6892	0.872465	0.862086	0.873134	0.846031	13.6892	0.813173	0.852854	0.825734	0.769941	13.6892	0.687901	0.747462	0.663101	0.620996										9.9296	1.69596	1.56746	1.60645	1.86774	9.9296	1.09475	1.20805	1.12481	1.22017	9.9296	1.30591	1.1133	1.21789	1.20614	9.9296	1.11577	1.15562	1.17949	1.17834
18.698	0.819278	0.873024	0.834793	0.884854	18.698	0.850683	0.856986	0.861179	0.834525	18.698	0.808215	0.8417	0.822829	0.757516	18.698	0.672296	0.720274	0.633796	0.598402										14.9344	1.85649	1.76656	1.71911	2.03191	14.9344	1.08717	1.24748	1.14667	1.25513	14.9344	1.36524	1.16094	1.2421	1.23695	14.9344	1.1485	1.17628	1.2214	1.26438
23.6916	0.842094	0.853786	0.820703	0.88689	23.6916	0.851425	0.84061	0.841845	0.82121	23.6916	0.793738	0.841064	0.817034	0.750717	23.6916	0.666672	0.719979	0.635329	0.597943										19.9296	1.89334	1.84861	1.82679	2.17294	19.9296	1.11118	1.29255	1.22475	1.25947	19.9296	1.32962	1.18092	1.25483	1.27673	19.9296	1.18108	1.20064	1.23952	1.27174
28.688	0.835512	0.873562	0.808462	0.876544	28.688	0.842147	0.836198	0.837753	0.817063	28.688	0.790542	0.833176	0.808729	0.745328	28.688	0.650927	0.708858	0.616202	0.582058										24.9248	1.97347	1.90966	1.89565	2.22113	24.9248	1.11917	1.30711	1.28163	1.3286	24.9248	1.33362	1.19883	1.27755	1.28078	24.9248	1.22032	1.22364	1.23819	1.31326
33.7032	0.832086	0.851191	0.800434	0.873016	33.7032	0.832576	0.833105	0.833435	0.810429	33.7032	0.791077	0.823079	0.794027	0.734346	33.7032	0.650313	0.704186	0.614635	0.569184										29.9296	2.03293	1.94965	1.93145	2.2356	29.9296	1.1037	1.35619	1.29743	1.33623	29.9296	1.36488	1.16398	1.30877	1.30018	29.9296	1.24042	1.22866	1.24758	1.3229
38.698	0.828983	0.849132	0.802896	0.870086	38.698	0.829187	0.818422	0.837761	0.80548	38.698	0.783554	0.8214	0.792693	0.729883	38.698	0.638988	0.693085	0.604774	0.562135										34.9952	2.04726	1.98576	1.98144	2.27712	34.9952	1.12484	1.38146	1.31838	1.37359	34.9952	1.35951	1.20597	1.28272	1.29104	34.9952	1.23245	1.21742	1.2241	1.32016
43.6924	0.814688	0.842768	0.80222	0.868764	43.6924	0.82372	0.818644	0.827221	0.799418	43.6924	0.778311	0.807663	0.786914	0.725943	43.6924	0.628681	0.705962	0.604435	0.5637										39.9296	2.08721	2.00649	2.00666	2.27122	39.9296	1.15185	1.42681	1.35571	1.44727	39.9296	1.34486	1.22185	1.28763	1.29983	39.9296	1.23942	1.24923	1.24609	1.3472
48.748	0.816432	0.830829	0.783221	0.865141	48.748	0.817474	0.809628	0.811284	0.797672	48.748	0.771606	0.807559	0.782864	0.72285	48.748	0.629411	0.6804	0.604057	0.559027										44.9248	2.10013	2.03447	2.01917	2.32873	44.9248	1.15163	1.43586	1.36976	1.4347	44.9248	1.39231	1.24994	1.30108	1.30354	44.9248	1.24148	1.27104	1.2483	1.37108
53.7028	0.807602	0.830627	0.781264	0.85934	53.7028	0.807084	0.804626	0.809778	0.787418	53.7028	0.766529	0.799852	0.772327	0.712892	53.7028	0.627555	0.692301	0.579047	0.551292										49.9392	2.12191	2.0563	2.02126	2.37073	49.9392	1.1566	1.44729	1.36214	1.44439	49.9392	1.37111	1.23179	1.28848	1.30703	49.9392	1.20164	1.2571	1.25115	1.39221
58.698	0.799197	0.827949	0.768006	0.841867	58.698	0.809865	0.807462	0.806871	0.785728	58.698	0.764904	0.802117	0.771607	0.713475	58.698	0.621729	0.681107	0.589991	0.541345										54.9344	2.1316	2.07075	2.03424	2.4068	54.9344	1.17664	1.46633	1.38502	1.43248	54.9344	1.38644	1.24381	1.32807	1.29578	54.9344	1.20907	1.28207	1.26266	1.36351
63.6932	0.796018	0.819654	0.779305	0.833914	63.6932	0.798443	0.79655	0.807202	0.776935	63.6932	0.756009	0.794988	0.76232	0.706649	63.6932	0.595863	0.673234	0.574208	0.543488										59.9296	2.14455	2.0457	2.09333	2.3541	59.9296	1.19266	1.45405	1.4032	1.44015	59.9296	1.35291	1.2134	1.32393	1.29862	59.9296	1.23398	1.30811	1.25316	1.34273
68.7832	0.797043	0.826039	0.775976	0.838631	68.7832	0.798893	0.801429	0.80135	0.778453	68.7832	0.755326	0.789302	0.765858	0.704207	68.7832	0.609612	0.668969	0.57828	0.541067										64.9344	2.17666	2.05797	2.08489	2.34601	64.9344	1.19467	1.46568	1.38766	1.47072	64.9344	1.33135	1.23609	1.30234	1.30587	64.9344	1.22173	1.25962	1.2597	1.34079
73.6924	0.795285	0.812446	0.762431	0.82997	73.6924	0.791657	0.788101	0.785569	0.770216	73.6924	0.751044	0.788118	0.75152	0.695825	73.6924	0.614785	0.660244	0.570386	0.538271										69.98	2.17737	2.05884	2.07807	2.37347	69.98	1.19586	1.47396	1.4198	1.46768	69.98	1.37479	1.25062	1.33549	1.29449	69.98	1.21657	1.28001	1.24743	1.33805
78.698	0.777297	0.812504	0.765005	0.824268	78.698	0.786822	0.779875	0.786415	0.770103	78.698	0.752655	0.792495	0.751973	0.697992	78.698	0.598287	0.662975	0.574463	0.535384										74.9344	2.14556	2.10147	2.0762	2.36712	74.9344	1.21862	1.4836	1.39412	1.47543	74.9344	1.36051	1.22533	1.33221	1.32151	74.9344	1.23992	1.27645	1.24864	1.34706
83.7332	0.782098	0.807975	0.750166	0.831036	83.7332	0.787028	0.773267	0.782996	0.766994	83.7332	0.746766	0.781182	0.742771	0.694693	83.7332	0.589082	0.658147	0.571436	0.536048										79.9296	2.14923	2.07138	2.05427	2.35839	79.9296	1.2127	1.47985	1.40551	1.48622	79.9296	1.36929	1.26283	1.31601	1.31931	79.9296	1.24406	1.25937	1.2847	1.32963
88.698	0.780751	0.800197	0.760723	0.817047	88.698	0.786558	0.769068	0.782442	0.755233	88.698	0.743078	0.782593	0.743143	0.685756	88.698	0.576732	0.667751	0.55763	0.529855										84.9344	2.12174	2.07543	2.09051	2.38856	84.9344	1.22083	1.48698	1.4015	1.47614	84.9344	1.35755	1.2691	1.35493	1.29643	84.9344	1.25457	1.24987	1.23648	1.31241
93.6924	0.780134	0.791081	0.751551	0.809746	93.6924	0.77758	0.770486	0.77376	0.756617	93.6924	0.740955	0.777988	0.7418	0.683393	93.6924	0.571481	0.662887	0.563097	0.527031										89.9296	2.12352	2.06764	2.0688	2.39562	89.9296	1.1991	1.49343	1.39003	1.47213	89.9296	1.32707	1.24029	1.30648	1.28113	89.9296	1.2569	1.28271	1.24176	1.32766
98.698	0.775597	0.794852	0.752144	0.824592	98.698	0.774874	0.764968	0.776214	0.758418	98.698	0.735785	0.772127	0.730959	0.686861	98.698	0.575155	0.648245	0.560286	0.536502										95.024	2.14933	2.08262	2.04103	2.37244	95.024	1.22948	1.50084	1.39835	1.48079	95.024	1.39731	1.24951	1.30665	1.29858	95.024	1.25987	1.29602	1.26635	1.31488
103.771	0.768172	0.789496	0.746989	0.80204	103.771	0.767838	0.754146	0.765554	0.748768	103.771	0.733001	0.769717	0.727576	0.676204	103.771	0.573446	0.636922	0.557802	0.52022										99.9392	2.14274	2.09696	2.05738	2.36119	99.9392	1.22629	1.50068	1.38159	1.47404	99.9392	1.35578	1.29483	1.31282	1.30634	99.9392	1.24586	1.27368	1.29708	1.34227
108.778	0.772481	0.785228	0.730537	0.806245	108.778	0.766381	0.75071	0.760119	0.749187	108.778	0.728385	0.761854	0.734209	0.677853	108.778	0.572374	0.639819	0.551947	0.523135										104.985	2.16653	2.0547	2.05741	2.34804	104.985	1.22848	1.5044	1.41387	1.44368	104.985	1.37816	1.31231	1.31934	1.30824	104.985	1.27137	1.29824	1.26543	1.29959
113.773	0.767119	0.781386	0.739098	0.800235	113.773	0.769701	0.745663	0.762425	0.741639	113.773	0.724667	0.75914	0.724567	0.672089	113.773	0.567947	0.6381	0.557886	0.522573										109.93	2.13776	2.08429	2.07106	2.37141	109.93	1.22164	1.50213	1.39843	1.47879	109.93	1.33649	1.27494	1.3426	1.30147	109.93	1.27105	1.26922	1.30077	1.29839
118.768	0.769296	0.779152	0.725288	0.803177	118.768	0.763356	0.746734	0.756373	0.744456	118.768	0.721189	0.75724	0.723566	0.668563	118.768	0.560358	0.634769	0.550353	0.510352										114.934	2.1316	2.05901	2.04142	2.31348	114.934	1.24691	1.48259	1.39109	1.48993	114.934	1.35778	1.23049	1.35664	1.30535	114.934	1.23822	1.27481	1.30803	1.28072
123.783	0.768091	0.766817	0.728591	0.791809	123.783	0.755341	0.739486	0.763247	0.742191	123.783	0.720886	0.758972	0.72147	0.663563	123.783	0.556062	0.629916	0.545058	0.521428										119.939	2.13941	2.04203	2.04205	2.32135	119.939	1.23156	1.50161	1.38686	1.47037	119.939	1.38244	1.25018	1.3431	1.31707	119.939	1.25655	1.31297	1.307	1.28994
128.778	0.75071	0.765175	0.720972	0.775695	128.778	0.753032	0.738133	0.750753	0.734075	128.778	0.720785	0.744892	0.719937	0.662778	128.778	0.554454	0.637155	0.545797	0.518019										124.934	2.09448	2.03591	2.04691	2.2933	124.934	1.22166	1.50541	1.41274	1.46737	124.934	1.31829	1.28238	1.31957	1.33082	124.934	1.26992	1.29456	1.25559	1.27607
133.773	0.750903	0.763586	0.720312	0.780885	133.773	0.740447	0.736231	0.746411	0.728653	133.773	0.716317	0.745044	0.71426	0.658711	133.773	0.56209	0.627324	0.539081	0.514849										129.93	2.07823	2.01635	1.9966	2.32451	129.93	1.25574	1.48709	1.40703	1.46917	129.93	1.32125	1.30072	1.36163	1.33164	129.93	1.29639	1.26232	1.323	1.29649
138.838	0.754997	0.761346	0.707566	0.77789	138.838	0.743764	0.731167	0.744579	0.723329	138.838	0.7188	0.745289	0.706175	0.656301	138.838	0.542818	0.623989	0.538925	0.515484										134.934	2.16024	2.03039	2.0332	2.31123	134.934	1.23097	1.47663	1.39149	1.49393	134.934	1.36465	1.26843	1.33383	1.30587	134.934	1.27081	1.30635	1.31828	1.28107
143.783	0.741429	0.75863	0.705373	0.770143	143.783	0.738477	0.725713	0.740908	0.725866	143.783	0.715943	0.743018	0.70539	0.650114	143.783	0.543914	0.617298	0.539858	0.50108										139.97	2.13261	2.01578	2.01298	2.33469	139.97	1.23729	1.50292	1.34993	1.49146	139.97	1.3591	1.28537	1.34683	1.3328	139.97	1.34054	1.27454	1.29177	1.25349
148.778	0.741228	0.749521	0.706515	0.770211	148.778	0.7422	0.721514	0.743142	0.72771	148.778	0.709002	0.743404	0.702428	0.651402	148.778	0.548046	0.615036	0.528509	0.512473										144.934	2.12992	2.03825	1.99029	2.28495	144.934	1.25746	1.49083	1.37455	1.47098	144.934	1.36365	1.29082	1.31039	1.30401	144.934	1.27134	1.33002	1.30624	1.31568
153.783	0.737437	0.747231	0.703115	0.771377	153.783	0.740858	0.720718	0.733743	0.721276	153.783	0.699373	0.737505	0.702712	0.643045	153.783	0.530818	0.617742	0.523625	0.507029										149.939	2.10175	2.05269	2.00527	2.29943	149.939	1.24462	1.47179	1.37493	1.4883	149.939	1.36456	1.27427	1.35335	1.32806	149.939	1.28485	1.30109	1.32034	1.28797
158.847	0.739239	0.746525	0.705959	0.769928	158.847	0.728892	0.718723	0.727962	0.720801	158.847	0.705032	0.735515	0.696771	0.643288	158.847	0.545964	0.61278	0.530764	0.504255										154.934	2.07883	2.01989	2.03513	2.3354	154.934	1.25031	1.47493	1.37513	1.47431	154.934	1.37325	1.29657	1.35119	1.33737	154.934	1.31114	1.30777	1.31597	1.29892
163.853	0.724855	0.74266	0.70349	0.760392	163.853	0.726116	0.708608	0.728736	0.714403	163.853	0.701698	0.729735	0.695759	0.64	163.853	0.54264	0.606471	0.534414	0.500104										160.002	2.12854	2.03969	2.01977	2.28573	160.002	1.2218	1.50764	1.39199	1.48032	160.002	1.33735	1.31568	1.36438	1.2975	160.002	1.32607	1.30811	1.35275	1.28903
168.848	0.729183	0.735334	0.699886	0.756583	168.848	0.724631	0.699272	0.732319	0.709873	168.848	0.693705	0.726338	0.697303	0.638197	168.848	0.538469	0.60961	0.531542	0.501454										165.014	2.07823	2.00669	2.01377	2.3033	165.014	1.24214	1.49172	1.36305	1.45359	165.014	1.35023	1.29599	1.35488	1.3478	165.014	1.30488	1.29814	1.30218	1.30864
173.853	0.723894	0.738392	0.685994	0.751212	173.853	0.725779	0.706805	0.727674	0.71125	173.853	0.700177	0.725715	0.686622	0.635663	173.853	0.531758	0.604685	0.542353	0.491938										170.019	2.0722	1.98639	1.99956	2.29224	170.019	1.23419	1.47242	1.37972	1.4648	170.019	1.3434	1.29778	1.36482	1.35112	170.019	1.31769	1.30033	1.33029	1.34534
178.858	0.722621	0.734555	0.696149	0.759211	178.858	0.724889	0.700885	0.720871	0.705625	178.858	0.695066	0.722929	0.685242	0.635466	178.858	0.533909	0.600146	0.528586	0.497348										175.014	2.06419	2.00662	1.99527	2.26597	175.014	1.25754	1.51279	1.37515	1.48711	175.014	1.3141	1.272	1.36249	1.32595	175.014	1.37369	1.30501	1.30339	1.31875
183.853	0.715379	0.727747	0.686544	0.751108	183.853	0.721821	0.693939	0.716978	0.706172	183.853	0.691533	0.718294	0.686633	0.629372	183.853	0.519594	0.598732	0.531647	0.491025										180.019	2.05221	1.97111	1.99464	2.24415	180.019	1.26069	1.49725	1.39474	1.47194	180.019	1.32775	1.27997	1.29851	1.33017	180.019	1.32834	1.2911	1.34754	1.29882
188.848	0.720663	0.723602	0.686858	0.750483	188.848	0.718194	0.698778	0.713939	0.699029	188.848	0.687882	0.715876	0.678837	0.630244	188.848	0.527998	0.597364	0.527064	0.497717										185.014	2.08566	1.99699	1.99134	2.26449	185.014	1.26637	1.49387	1.39326	1.46158	185.014	1.40696	1.2819	1.3691	1.3197	185.014	1.30201	1.30094	1.3111	1.28987
193.913	0.714434	0.725129	0.68422	0.733246	193.913	0.710974	0.693253	0.715104	0.693276	193.913	0.689937	0.718479	0.677152	0.627494	193.913	0.513822	0.595371	0.52987	0.493719
198.858	0.701504	0.724572	0.671827	0.740915	198.858	0.70879	0.691287	0.711067	0.695793	198.858	0.685512	0.711017	0.679898	0.62241	198.858	0.51811	0.596166	0.520347	0.490441
203.853	0.708939	0.718422	0.67095	0.731215	203.853	0.707895	0.686087	0.709759	0.697069	203.853	0.691404	0.713774	0.671992	0.621167	203.853	0.518079	0.586965	0.514809	0.488189
208.858	0.695815	0.721211	0.667702	0.73973	208.858	0.701797	0.686282	0.705333	0.695283	208.858	0.678582	0.702951	0.670197	0.617008	208.858	0.520083	0.585076	0.510459	0.483238
213.852	0.701018	0.706634	0.668947	0.733312	213.852	0.698903	0.680318	0.703791	0.693989	213.852	0.683554	0.703015	0.666142	0.616118	213.852	0.511873	0.586836	0.515853	0.493838
218.948	0.698302	0.704307	0.6681	0.727336	218.948	0.693754	0.679715	0.700563	0.691618	218.948	0.682427	0.696517	0.664519	0.611919	218.948	0.505084	0.583805	0.511186	0.492624
223.863	0.693662	0.70268	0.6639	0.719826	223.863	0.693843	0.678354	0.696755	0.687763	223.863	0.677949	0.696298	0.664134	0.612898	223.863	0.502194	0.574569	0.519125	0.484197
228.918	0.694515	0.714796	0.659089	0.711531	228.918	0.692201	0.673176	0.691302	0.684512	228.918	0.681594	0.685562	0.662224	0.608599	228.918	0.502722	0.575395	0.518181	0.485932
233.852	0.68638	0.706774	0.657336	0.727331	233.852	0.692649	0.66712	0.693849	0.683885	233.852	0.673281	0.694314	0.659887	0.607529	233.852	0.498986	0.572881	0.521364	0.488206
238.848	0.681775	0.698567	0.64318	0.714742	238.848	0.693983	0.661531	0.698032	0.677362	238.848	0.669237	0.691948	0.654804	0.603877	238.848	0.505309	0.565518	0.533025	0.484299
243.863	0.682186	0.693006	0.661986	0.714269	243.863	0.689359	0.661289	0.691129	0.674528	243.863	0.664947	0.686673	0.64966	0.602816	243.863	0.500315	0.575287	0.512403	0.480499
248.939	0.67856	0.70234	0.651998	0.702983	248.939	0.676208	0.661619	0.683277	0.673756	248.939	0.667057	0.688893	0.653142	0.599999	248.939	0.501534	0.575297	0.504787	0.483386
253.933	0.675825	0.688711	0.643854	0.705955	253.933	0.68158	0.649043	0.674335	0.67623	253.933	0.664339	0.681472	0.652928	0.596285	253.933	0.49052	0.569447	0.507942	0.47645
258.858	0.683672	0.691985	0.649019	0.705493	258.858	0.668931	0.649898	0.680865	0.671346	258.858	0.65775	0.676741	0.65001	0.596087	258.858	0.488625	0.564444	0.50707	0.481344
263.883	0.677964	0.685481	0.642119	0.695845	263.883	0.670309	0.644605	0.676605	0.663965	263.883	0.664653	0.679566	0.649092	0.59326	263.883	0.487537	0.564888	0.520736	0.483329
268.858	0.672298	0.678145	0.635651	0.69805	268.858	0.672059	0.65126	0.679773	0.671677	268.858	0.662577	0.679579	0.638061	0.592414	268.858	0.480756	0.55907	0.505903	0.488745
273.853	0.673539	0.670724	0.640034	0.687606	273.853	0.66839	0.647933	0.678577	0.664926	273.853	0.658604	0.668845	0.638218	0.589229	273.853	0.487591	0.558894	0.506942	0.486942
278.858	0.67165	0.678154	0.630059	0.694892	278.858	0.671419	0.642468	0.67184	0.670322	278.858	0.658187	0.672535	0.638372	0.586267	278.858	0.49264	0.551377	0.512359	0.484565
283.896	0.66761	0.676571	0.628677	0.684859	283.896	0.662429	0.634	0.664602	0.664322	283.896	0.657181	0.668587	0.631195	0.582588	283.896	0.48763	0.562142	0.500965	0.468482
288.898	0.663424	0.664818	0.637826	0.678904	288.898	0.658012	0.633532	0.666513	0.665588	288.898	0.645609	0.660798	0.634587	0.580791	288.898	0.482317	0.556555	0.503348	0.472826
293.903	0.659347	0.665124	0.626645	0.679327	293.903	0.657196	0.639068	0.664708	0.658301	293.903	0.647274	0.671371	0.630485	0.582978	293.903	0.483063	0.548418	0.499442	0.478639
298.898	0.658173	0.672314	0.623626	0.678412	298.898	0.662398	0.628721	0.65659	0.652755	298.898	0.647692	0.661846	0.628005	0.581088	298.898	0.480158	0.552952	0.49407	0.47544
[truncated: 13 more columns]

## Sheet: S1 Fig
S1b Fig							S1c Fig						S1d Fig											S1e Fig							S1f Fig											S1g Fig
Time (s)	Response (nm)						HsFpn+Fab nanodisc		HsFpn nanodisc				No Protein		Fab (i/o)				WT						Initial rate (F/F0 min-1)			Mean	SEM		No Protein		Fab (i/o)				WT						Initial rate (F/F0 min-1)			Mean	SEM
0	0.0233611	0.0210877	0.0127315	0.0211222	0.006444		Volume (mL)	UV (mAU)	Volume (mL)	UV (mAU)			Time (s)	F/F0	Time (s)	F/F0			Time (s)	F/F0				WT	0.110921	0.0942718	0.103939	0.103044	0.00836045		Time (s)	F/F0	Time (s)	F/F0			Time (s)	F/F0				WT	0.0951463	0.0944088	0.12401	0.104522	0.0168815
0.2	0.025752	0.0216585	0.0137357	0.0215676	0.00721371		0	-0.3914	0	-0.0132			-60	1	-60	1	1	1	-60	1	1	1		"+Fab"	0.0348219	0.0347558	0.0394754	0.036351	0.00270598		-80	1	-80	1	1	1	-80	1	1	1		"+Fab"	0.0279984	0.0173472	0.0213905	0.0222454	0.00537678
0.4	0.0277513	0.0230323	0.0143337	0.0226295	0.00758645		0.02	-0.4224	0.02	-0.0264			-50	1.00084	-50	0.995116	0.990231	0.994332	-50	0.992662	0.999078	0.99185									-70	1.00004	-70	0.998563	0.999706	0.995996	-70	0.997885	0.991248	0.996389
0.6	0.0301186	0.024751	0.0149614	0.0238568	0.00800549		0.05	-0.4759	0.05	-0.0336			-40	0.99998	-40	0.993684	0.989662	0.993161	-40	0.990435	0.994688	0.989619									-60	0.99988	-60	0.998312	0.99592	0.995229	-60	0.991446	0.99128	0.994097
0.8	0.0331264	0.0267314	0.0161427	0.0251615	0.00866955		0.07	-0.5119	0.07	-0.0384			-30	1.00147	-30	0.99157	0.989087	0.987299	-30	0.987422	0.995202	0.986787									-50	1.00047	-50	0.997552	0.994417	0.992639	-50	0.991095	0.981094	0.991648
1	0.0359556	0.0288042	0.0173338	0.0268033	0.00934559		0.1	-0.5419	0.1	-0.0468			-20	1.00172	-20	0.991865	0.986399	0.99021	-20	0.987304	0.992905	0.985385									-40	1.00072	-40	0.994906	0.993727	0.993091	-40	0.988216	0.978909	0.984256
1.2	0.0386978	0.0305315	0.0181365	0.028275	0.00986668		0.12	-0.5659	0.12	-0.0516			-10	0.99536	-10	0.99278	0.988171	0.987603	-10	0.986586	0.989667	0.982966									-30	0.99545	-30	0.990271	0.99207	0.990841	-30	0.986127	0.97265	0.981933
1.4	0.0416475	0.0334519	0.0190123	0.0304706	0.01048		0.15	-0.6044	0.15	-0.0624			0	0.99658	0	0.989899	0.986762	0.98475	0	0.985328	0.992886	0.983257									-20	0.9966	-20	0.994877	0.991332	0.990641	-20	0.990133	0.968498	0.973723
1.6	0.0450225	0.0361074	0.0204503	0.0325283	0.01115		0.17	-0.6304	0.17	-0.0648			10	0.99521	10	0.970983	0.972627	0.970253	10	0.915148	0.929696	0.951257									-10	0.99527	-10	0.99351	0.993054	0.991451	-10	0.984148	0.966708	0.974248
1.8	0.0480721	0.0389876	0.0213991	0.0349674	0.0117897		0.2	-0.5904	0.2	-0.0708			20	0.99682	20	0.965178	0.965244	0.960525	20	0.889079	0.905728	0.946061									0	0.99673	0	0.970605	0.982363	0.974692	0	0.90294	0.897666	0.872827
2	0.0506953	0.0418775	0.0223975	0.0372224	0.0122865		0.22	-0.5669	0.22	0.0144			30	0.99675	30	0.960191	0.960147	0.957639	30	0.875661	0.891527	0.941028									10	0.99672	10	0.95284	0.975062	0.963785	10	0.864559	0.854294	0.833749
2.2	0.0531735	0.0447578	0.0233543	0.0392019	0.0123325		0.24	-0.5499	0.25	0.1128			40	0.99193	40	0.955617	0.956903	0.955172	40	0.85929	0.876793	0.934136									20	0.99186	20	0.944735	0.967468	0.950218	20	0.83828	0.824431	0.807475
2.4	0.0552645	0.0472882	0.0243805	0.0408391	0.0131523		0.27	-0.5324	0.27	0.1764			50	0.99137	50	0.954381	0.950113	0.949063	50	0.84952	0.865991	0.921516									30	0.99154	30	0.935213	0.962255	0.943801	30	0.814281	0.800906	0.785236
2.6	0.0575953	0.0499894	0.0253401	0.0429988	0.0136241		0.29	-0.4899	0.3	0.222			60	0.9934	60	0.951741	0.950615	0.949459	60	0.843782	0.859996	0.908447									40	0.99345	40	0.932334	0.95605	0.939454	40	0.803323	0.787437	0.769855
2.8	0.0593956	0.0522548	0.0259709	0.0449942	0.0138329		0.32	-0.4094	0.32	0.2508			70	0.98924	70	0.949074	0.947338	0.946164	70	0.833108	0.851492	0.898723									50	0.98931	50	0.929173	0.947842	0.931793	50	0.791737	0.769847	0.756821
3	0.0624976	0.0546767	0.027263	0.0464998	0.0147326		0.34	-0.3319	0.35	0.2712			80	0.98951	80	0.946004	0.946503	0.948307	80	0.824482	0.841956	0.888622									60	0.9895	60	0.921146	0.943947	0.925053	60	0.780242	0.7613	0.744024
3.2	0.0650839	0.0567057	0.0282125	0.0479447	0.0149857		0.37	-0.2539	0.37	0.216			90	0.99189	90	0.944051	0.943095	0.945488	90	0.815958	0.833225	0.882676									70	0.99189	70	0.918927	0.936398	0.918599	70	0.770682	0.754508	0.729845
3.4	0.0675263	0.0591483	0.0290817	0.0497255	0.015477		0.39	-0.1619	0.4	0.1176			100	0.99549	100	0.94258	0.942991	0.940839	100	0.805158	0.828593	0.875534									80	0.99549	80	0.916438	0.935835	0.916776	80	0.759261	0.741292	0.727233
3.6	0.0701487	0.0606068	0.0298059	0.0507942	0.0158808		0.42	-0.0564	0.42	0.042			110	0.99139	110	0.938987	0.939437	0.935863	110	0.802206	0.817433	0.865128									90	0.99141	90	0.912771	0.9271	0.912755	90	0.753166	0.738064	0.714089
3.8	0.0717442	0.0626068	0.0308136	0.052149	0.0164087		0.44	0.0351	0.45	-0.0048			120	0.9898	120	0.934885	0.936303	0.937847	120	0.801742	0.811694	0.860465									100	0.9889	100	0.908853	0.924357	0.909915	100	0.740569	0.727348	0.708905
4	0.0741351	0.0646304	0.0317117	0.0529854	0.0169358		0.47	0.0916	0.47	-0.0396			130	0.99182	130	0.935528	0.935947	0.932151	130	0.789775	0.807754	0.855353									110	0.99178	110	0.906873	0.923157	0.904709	110	0.737994	0.719774	0.701122
4.2	0.0761774	0.0663833	0.0327028	0.0536426	0.0171118		0.49	0.1271	0.5	-0.0612			140	0.98828	140	0.928486	0.928811	0.933116	140	0.784657	0.804048	0.84807									120	0.98832	120	0.906714	0.917081	0.901543	120	0.731851	0.713701	0.690656
4.4	0.0781448	0.0686135	0.0336754	0.0553027	0.0177437		0.52	0.1536	0.52	-0.0804			150	0.98942	150	0.928662	0.930682	0.931375	150	0.775381	0.795011	0.844798									130	0.9894	130	0.9048	0.914358	0.895415	130	0.721428	0.706703	0.68731
4.6	0.0810315	0.0702777	0.0348991	0.0563278	0.0188477		0.54	0.1661	0.55	-0.0972			160	0.99041	160	0.927871	0.928448	0.929028	160	0.770752	0.791766	0.844183									140	0.99037	140	0.90484	0.912025	0.893052	140	0.716211	0.699765	0.683442
4.8	0.0839297	0.071509	0.0361248	0.0571699	0.0197161		0.57	0.1636	0.57	-0.1188			170	0.98545	170	0.923795	0.926975	0.927947	170	0.768772	0.786714	0.837493									150	0.98541	150	0.895225	0.908264	0.886722	150	0.71012	0.701081	0.680969
5	0.08587	0.0732817	0.036582	0.0586945	0.0202072		0.59	0.1461	0.6	-0.1296			180	0.98855	180	0.919987	0.921132	0.925089	180	0.759443	0.784244	0.835911									160	0.98851	160	0.898309	0.904501	0.883531	160	0.703889	0.695656	0.670357
5.2	0.0881698	0.0749001	0.037101	0.0598676	0.0206519		0.62	0.1236	0.62	-0.1416			190	0.98858	190	0.921343	0.923097	0.925683	190	0.756916	0.782135	0.830742									170	0.9886	170	0.893971	0.902993	0.881339	170	0.696905	0.686387	0.674303
5.4	0.0902739	0.077203	0.0381828	0.061574	0.0212875		0.64	0.1011	0.65	-0.1476			200	0.98167	200	0.918154	0.920441	0.921648	200	0.743893	0.775913	0.829234									180	0.98165	180	0.894874	0.897412	0.877777	180	0.693825	0.680006	0.66701
5.6	0.0923519	0.0783835	0.0391979	0.0626003	0.0214054		0.67	0.0736	0.67	-0.156			210	0.98429	210	0.916105	0.919767	0.922835	210	0.748393	0.769509	0.824342									190	0.98431	190	0.88878	0.895248	0.873599	190	0.679893	0.678702	0.662996
5.8	0.093556	0.0801383	0.0392723	0.0642244	0.0214644		0.69	0.0331	0.7	-0.1584			220	0.98228	220	0.912509	0.916181	0.920188	220	0.746633	0.76357	0.824228									200	0.98223	200	0.88614	0.889695	0.870688	200	0.679666	0.673779	0.657876
6	0.0953716	0.0817122	0.0403023	0.0658282	0.0217956		0.72	-0.0074	0.72	-0.168			230	0.98074	230	0.91087	0.914603	0.917745	230	0.743597	0.758708	0.816124									210	0.98071	210	0.886715	0.889289	0.870472	210	0.674347	0.666311	0.652755
6.2	0.096992	0.0830856	0.0413015	0.0672418	0.0221061		0.74	-0.0065	0.75	-0.1764			240	0.9848	240	0.90885	0.913018	0.914797	240	0.73643	0.757601	0.814896									220	0.9851	220	0.887356	0.885613	0.866204	220	0.672243	0.660697	0.646608
6.4	0.0984748	0.0842329	0.0421813	0.0688238	0.0227161		0.76	-0.0135	0.77	-0.18			250	0.98751	250	0.907135	0.908041	0.912103	250	0.732284	0.755316	0.8161									230	0.98748	230	0.882042	0.882424	0.863987	230	0.667026	0.655892	0.646687
6.6	0.100112	0.0851036	0.0428266	0.0705458	0.0230155		0.79	-0.0187	0.8	-0.1872			260	0.98251	260	0.903393	0.909851	0.911381	260	0.730319	0.750042	0.811485									240	0.98255	240	0.880809	0.880302	0.862886	240	0.664612	0.651558	0.641883
6.8	0.101847	0.0862665	0.0438096	0.0715719	0.0236596		0.81	-0.0222	0.82	-0.1932			270	0.98091	270	0.900677	0.903782	0.91548	270	0.728606	0.752229	0.810099									250	0.98088	250	0.880771	0.878378	0.859942	250	0.655806	0.645686	0.637007
7	0.103326	0.0875379	0.0444299	0.0729782	0.0240199		0.84	-0.0261	0.85	-0.2076			280	0.98655	280	0.900283	0.903463	0.911781	280	0.721537	0.750268	0.806887									260	0.98651	260	0.878779	0.876339	0.855351	260	0.653117	0.643616	0.632776
7.2	0.104921	0.0889223	0.0448448	0.0737691	0.0244457		0.86	-0.0299	0.87	-0.2124			290	0.97448	290	0.898737	0.900574	0.91197	290	0.721344	0.745357	0.802925									270	0.97452	270	0.877412	0.872744	0.852997	270	0.649041	0.639546	0.629378
7.4	0.106424	0.0906341	0.045576	0.074743	0.0246126		0.89	-0.0341	0.9	-0.216			300	0.97819	300	0.895742	0.901297	0.908914	300	0.717369	0.742142	0.802387									280	0.97821	280	0.875594	0.868737	0.85316	280	0.645452	0.637096	0.627561
7.6	0.107843	0.0912859	0.0463701	0.0755765	0.0245686		0.91	-0.0332	0.92	-0.222																					290	0.97578	290	0.872609	0.867792	0.85201	290	0.63909	0.628254	0.621397
7.8	0.108919	0.092702	0.0468405	0.0764359	0.0243711		0.94	-0.0336	0.95	-0.222																					300	0.98036	300	0.869222	0.862336	0.847265	300	0.633467	0.634686	0.615961
8	0.111317	0.0948188	0.0473548	0.077289	0.0244288		0.96	-0.0363	0.97	-0.2256																					310	0.97722	310	0.867578	0.858118	0.84334	310	0.631001	0.623516	0.614859
8.2	0.113343	0.0965944	0.0477973	0.0781726	0.0249966		0.99	-0.0393	1	-0.2184																					320	0.97512	320	0.862638	0.856458	0.841801	320	0.626432	0.622588	0.611666
8.4	0.115629	0.0977827	0.048683	0.0793912	0.0261212		1.01	-0.0414	1.02	-0.2172
8.6	0.117898	0.0991426	0.0489319	0.0800516	0.0261523		1.04	-0.0421	1.05	-0.2184
8.8	0.119952	0.100397	0.0494476	0.0809676	0.0266023		1.06	-0.044	1.07	-0.2184
9	0.121774	0.1022	0.0497612	0.0820947	0.0270936		1.09	-0.0471	1.1	-0.2292
9.2	0.123642	0.103559	0.0508807	0.0830257	0.028061		1.11	-0.0495	1.12	-0.2304
9.4	0.124945	0.104751	0.0507856	0.0837875	0.0283234		1.14	-0.0519	1.15	-0.2304
9.6	0.127182	0.10598	0.0514088	0.0848262	0.0289606		1.16	-0.0539	1.17	-0.234
9.8	0.12865	0.107335	0.0517137	0.0858047	0.0295601		1.19	-0.057	1.19	-0.2376
10	0.130694	0.108746	0.0524514	0.0869231	0.0304284		1.21	-0.06	1.22	-0.2328
10.2	0.131922	0.10989	0.0527408	0.0878313	0.0308934		1.24	-0.0622	1.24	-0.2364
10.4	0.133731	0.110828	0.052934	0.0887975	0.0313788		1.26	-0.0643	1.27	-0.2352
10.6	0.135148	0.112402	0.0538498	0.0906278	0.03213		1.29	-0.0658	1.29	-0.24
10.8	0.136838	0.113692	0.0547314	0.0914358	0.0328245		1.31	-0.0666	1.32	-0.2388
11	0.137762	0.115469	0.0546114	0.0927689	0.0327847		1.34	-0.068	1.34	-0.2412
11.2	0.139156	0.117249	0.0551882	0.0937668	0.0328573		1.36	-0.0673	1.37	-0.2436
11.4	0.140208	0.119111	0.0554794	0.0953237	0.032687		1.39	-0.0667	1.39	-0.2436
11.6	0.141524	0.120188	0.0558587	0.0964315	0.0327178		1.41	-0.0659	1.42	-0.2448
11.8	0.1425	0.122204	0.0557636	0.0983047	0.0325401		1.44	-0.0649	1.44	-0.2448
12	0.144155	0.124214	0.056509	0.0996147	0.0329605		1.46	-0.0631	1.47	-0.2412
12.2	0.145402	0.125272	0.0566649	0.100412	0.0331665		1.49	-0.0613	1.49	-0.2484
12.4	0.146295	0.125806	0.0567718	0.101441	0.0330897		1.51	-0.0591	1.52	-0.246
12.6	0.148359	0.126732	0.0576299	0.102604	0.0334303		1.54	-0.0575	1.54	-0.252
12.8	0.14985	0.126981	0.0584706	0.102992	0.0341738		1.56	-0.0552	1.57	-0.2568
13	0.151714	0.127547	0.0591797	0.103574	0.0351306		1.59	-0.0531	1.59	-0.258
13.2	0.153411	0.128498	0.0604706	0.104849	0.0361168		1.61	-0.0514	1.62	-0.2628
13.4	0.154249	0.129019	0.0602035	0.105329	0.0358564		1.64	-0.0503	1.64	-0.2652
13.6	0.156138	0.129382	0.0614332	0.105376	0.0366185		1.66	-0.0488	1.67	-0.264
13.8	0.157324	0.130296	0.0618594	0.105746	0.0368003		1.69	-0.0479	1.69	-0.2616
14	0.159133	0.131361	0.0625795	0.106468	0.0374507		1.71	-0.0474	1.72	-0.2556
14.2	0.160421	0.132015	0.0627642	0.107176	0.0373856		1.74	-0.0469	1.74	-0.2604
14.4	0.161906	0.132622	0.063163	0.107439	0.0373524		1.76	-0.0469	1.77	-0.2688
14.6	0.163341	0.134062	0.0642406	0.108425	0.037751		1.79	-0.0474	1.79	-0.2724
14.8	0.16436	0.13492	0.0643492	0.108284	0.0374447		1.81	-0.0486	1.82	-0.2796
15	0.16541	0.13657	0.0645976	0.108975	0.0376199		1.84	-0.0499	1.84	-0.282
15.2	0.16612	0.137906	0.0648274	0.109765	0.0373796		1.86	-0.0518	1.87	-0.2892
15.4	0.167332	0.139084	0.0649904	0.110563	0.0377854		1.89	-0.0537	1.89	-0.2904
15.6	0.168391	0.140406	0.065518	0.111828	0.0380221		1.91	-0.0551	1.92	-0.2916
15.8	0.169607	0.141504	0.0661142	0.113077	0.0380496		1.94	-0.0557	1.94	-0.2856
16	0.170592	0.142537	0.066634	0.114634	0.0382946		1.96	-0.0557	1.97	-0.282
16.2	0.171331	0.143193	0.0662703	0.115909	0.0375124		1.98	-0.0555	1.99	-0.2808
16.4	0.171781	0.144204	0.0664621	0.117328	0.037857		2.01	-0.0542	2.02	-0.276
16.6	0.174054	0.144897	0.0677996	0.118651	0.0388506		2.03	-0.0516	2.04	-0.2736
16.8	0.175003	0.145324	0.0686689	0.11893	0.0397482		2.06	-0.0481	2.07	-0.2724
17	0.176522	0.146409	0.0694965	0.119839	0.0408001		2.08	-0.0429	2.09	-0.2724
17.2	0.177673	0.147734	0.070461	0.120621	0.0416987		2.11	-0.0361	2.12	-0.276
17.4	0.178813	0.148618	0.0704791	0.121131	0.0416901		2.13	-0.0287	2.14	-0.2772
17.6	0.180738	0.149271	0.0712435	0.121135	0.0423538		2.16	-0.0183	2.17	-0.2796
17.8	0.182101	0.150434	0.0717904	0.122053	0.0430402		2.18	-0.0076	2.19	-0.2796
18	0.183566	0.15165	0.072209	0.122591	0.0436049		2.21	0.0045	2.22	-0.2808
18.2	0.184437	0.152687	0.0720448	0.123258	0.0434033		2.23	0.0168	2.24	-0.282
18.4	0.18562	0.153801	0.0726716	0.123561	0.0435066		2.26	0.03	2.27	-0.2796
18.6	0.186896	0.1552	0.0729527	0.124306	0.0438614		2.28	0.0443	2.29	-0.276
18.8	0.187788	0.156167	0.0725275	0.12436	0.0437636		2.31	0.0581	2.32	-0.2772
19	0.1894	0.156991	0.0731649	0.12494	0.0443204		2.33	0.0706	2.34	-0.282
19.2	0.190389	0.157735	0.0727967	0.12569	0.0443868		2.36	0.0842	2.36	-0.282
19.4	0.191545	0.158466	0.072649	0.126422	0.0442482		2.38	0.0964	2.39	-0.2772
19.6	0.192582	0.159134	0.0731834	0.127194	0.0442483		2.41	0.1067	2.41	-0.2784
19.8	0.193696	0.159981	0.0735785	0.128102	0.0442138		2.43	0.1153	2.44	-0.2784
20	0.193968	0.160609	0.0734547	0.129371	0.0439856		2.46	0.1222	2.46	-0.2772
20.2	0.195235	0.161028	0.0738556	0.130133	0.0438494		2.48	0.1269	2.49	-0.2808
20.4	0.196666	0.161538	0.0747543	0.13092	0.0446723		2.51	0.1294	2.51	-0.2772
20.6	0.198715	0.162105	0.0760789	0.131723	0.0457919		2.53	0.1296	2.54	-0.2796
20.8	0.199851	0.162932	0.0768789	0.132307	0.046517		2.56	0.1272	2.56	-0.2796
21	0.201277	0.163711	0.0774574	0.132759	0.0469237		2.58	0.1229	2.59	-0.2736
21.2	0.202755	0.165056	0.0784892	0.133728	0.0475734		2.61	0.1164	2.61	-0.2712
21.4	0.203989	0.1655	0.0791894	0.13452	0.0474474		2.63	0.1082	2.64	-0.2652
21.6	0.204709	0.166414	0.0797736	0.134748	0.047758		2.66	0.0986	2.66	-0.264
21.8	0.205445	0.167325	0.0803938	0.134915	0.0480593		2.68	0.0873	2.69	-0.2592
22	0.206452	0.168786	0.0810364	0.135239	0.0482353		2.71	0.0743	2.71	-0.2556
22.2	0.207125	0.169496	0.0815157	0.135994	0.0482256		2.73	0.061	2.74	-0.2568
22.4	0.207583	0.170817	0.0816262	0.136695	0.0480092		2.76	0.0481	2.76	-0.2604
22.6	0.208192	0.171486	0.0814389	0.136824	0.0481132		2.78	0.0345	2.79	-0.2592
22.8	0.208797	0.172106	0.0811275	0.13711	0.0477117		2.81	0.0212	2.81	-0.2664
23	0.209547	0.172561	0.0815764	0.137459	0.0477339		2.83	0.0076	2.84	-0.264
23.2	0.210361	0.173474	0.0812835	0.138205	0.047494		2.86	-0.0038	2.86	-0.276
23.4	0.210647	0.174372	0.0810385	0.138507	0.046953		2.88	-0.0149	2.89	-0.282
23.6	0.211986	0.175136	0.0816628	0.138872	0.0471591		2.91	-0.0253	2.91	-0.282
23.8	0.212425	0.175993	0.0814209	0.139401	0.0468025		2.93	-0.0351	2.94	-0.2844
24	0.213024	0.176534	0.0811699	0.140359	0.0467365		2.96	-0.0436	2.96	-0.2808
24.2	0.214259	0.177022	0.0812891	0.141599	0.0468686		2.98	-0.0507	2.99	-0.282
24.4	0.215628	0.177211	0.0816005	0.142053	0.0473685		3.01	-0.0577	3.01	-0.2784
24.6	0.217103	0.17785	0.0817762	0.143324	0.0481845		3.03	-0.0629	3.04	-0.2748
24.8	0.218253	0.178649	0.0818128	0.144693	0.048441		3.06	-0.068	3.06	-0.2736
25	0.219482	0.179271	0.0824722	0.145831	0.0487571		3.08	-0.072	3.09	-0.2796
25.2	0.221062	0.180152	0.0833053	0.146768	0.0494572		3.11	-0.0756	3.11	-0.2808
25.4	0.222277	0.180333	0.0838256	0.146896	0.0499969		3.13	-0.079	3.14	-0.2832
25.6	0.223622	0.181243	0.0841865	0.147395	0.0505388		3.16	-0.0816	3.16	-0.282
25.8	0.225047	0.181527	0.0849274	0.147673	0.0512152		3.18	-0.0846	3.19	-0.2832
26	0.226395	0.182592	0.0855471	0.148576	0.0516255		3.2	-0.0861	3.21	-0.2844
26.2	0.227461	0.183556	0.0861274	0.149245	0.0518938		3.23	-0.0873	3.24	-0.2784
26.4	0.22864	0.185007	0.0865867	0.149762	0.0520754		3.25	-0.089	3.26	-0.2712
26.6	0.229684	0.185838	0.0872069	0.150238	0.0518068		3.28	-0.0898	3.29	-0.2688
26.8	0.230987	0.186768	0.0878594	0.151065	0.0514797		3.3	-0.0903	3.31	-0.2712
27	0.232374	0.187604	0.0882576	0.151742	0.0516375		3.33	-0.0907	3.34	-0.27
27.2	0.233917	0.189075	0.0888238	0.152757	0.051952		3.35	-0.0919	3.36	-0.264
27.4	0.23478	0.190075	0.0889814	0.152985	0.0523171		3.38	-0.0928	3.39	-0.2604
27.6	0.236169	0.190871	0.089689	0.153659	0.0526985		3.4	-0.0937	3.41	-0.2664
27.8	0.236751	0.19181	0.089988	0.154251	0.0526532		3.43	-0.0953	3.44	-0.264
28	0.237584	0.192313	0.0904605	0.155164	0.053186		3.45	-0.0964	3.46	-0.258
28.2	0.238315	0.192455	0.0904474	0.155396	0.053304		3.48	-0.0983	3.49	-0.252
28.4	0.239714	0.192838	0.0904705	0.155862	0.0533234		3.5	-0.1005	3.51	-0.2544
28.6	0.240547	0.1936	0.090275	0.157016	0.0535658		3.53	-0.1025	3.53	-0.2496
28.8	0.240933	0.193929	0.0907597	0.157764	0.0536541		3.55	-0.1049	3.56	-0.246
29	0.242292	0.194563	0.0920862	0.158808	0.0545793		3.58	-0.1078	3.58	-0.24
29.2	0.243422	0.194751	0.0923989	0.158491	0.0555605		3.6	-0.1109	3.61	-0.2364
29.4	0.243448	0.195577	0.0920927	0.158932	0.0557139		3.63	-0.1139	3.63	-0.234
29.6	0.244153	0.196088	0.0922562	0.159851	0.0558035		3.65	-0.1164	3.66	-0.2304
29.8	0.244542	0.196874	0.0922643	0.160475	0.0559163		3.68	-0.1198	3.68	-0.2244
30	0.244837	0.197819	0.0920849	0.160592	0.0556179		3.7	-0.1232	3.71	-0.2208
30.2	0.245706	0.198637	0.0923388	0.160727	0.055701		3.73	-0.1263	3.73	-0.2196
30.4	0.246679	0.199237	0.0922889	0.161112	0.0551104		3.75	-0.1293	3.76	-0.2148
30.6	0.247866	0.199667	0.0925253	0.16149	0.0550992		3.78	-0.1327	3.78	-0.2112
30.8	0.24907	0.200223	0.0924096	0.161798	0.0556178		3.8	-0.1361	3.81	-0.21
31	0.250304	0.200763	0.0922678	0.161737	0.0557607		3.83	-0.1392	3.83	-0.2124
31.2	0.25115	0.201732	0.0927617	0.162126	0.0562734		3.85	-0.1423	3.86	-0.2088
31.4	0.252086	0.201839	0.0932905	0.162445	0.056856		3.88	-0.1456	3.88	-0.21
31.6	0.252826	0.202087	0.0939442	0.163066	0.0569343		3.9	-0.1482	3.91	-0.2064
31.8	0.253833	0.203162	0.094396	0.163831	0.0572645		3.93	-0.1507	3.93	-0.204
32	0.254574	0.203489	0.0945269	0.16453	0.0573299		3.95	-0.1535	3.96	-0.2004
32.2	0.255298	0.204406	0.0942326	0.165167	0.056924		3.98	-0.1563	3.98	-0.1908
32.4	0.257203	0.20504	0.0953007	0.165968	0.057532		4	-0.1589	4.01	-0.1836
32.6	0.258188	0.205122	0.0962169	0.166348	0.0582895		4.03	-0.1609	4.03	-0.1788
32.8	0.259214	0.205809	0.0971873	0.167396	0.058751		4.05	-0.1631	4.06	-0.1764
33	0.26039	0.207152	0.0981067	0.168305	0.0594285		4.08	-0.1657	4.08	-0.1764
33.2	0.261134	0.207543	0.0980934	0.168443	0.0597686		4.1	-0.1677	4.11	-0.1764
33.4	0.26179	0.208271	0.0985788	0.169408	0.059562		4.13	-0.1696	4.13	-0.18
33.6	0.262498	0.208264	0.0991064	0.170249	0.0595719		4.15	-0.1714	4.16	-0.186
33.8	0.263215	0.209115	0.0993373	0.17123	0.0593325		4.18	-0.1735	4.18	-0.1884
34	0.263849	0.209436	0.099321	0.171475	0.0590126		4.2	-0.1751	4.21	-0.1872
34.2	0.264796	0.209513	0.0994777	0.171717	0.0589624		4.23	-0.1767	4.23	-0.1872
34.4	0.265739	0.209741	0.0996995	0.171859	0.0586482		4.25	-0.1775	4.26	-0.1848
34.6	0.266395	0.210382	0.0999309	0.171995	0.0588726		4.28	-0.1784	4.28	-0.1848
34.8	0.266771	0.210819	0.0999944	0.171902	0.0585859		4.3	-0.1788	4.31	-0.1812
35	0.26784	0.212004	0.100647	0.17232	0.0585825		4.33	-0.18	4.33	-0.1764
35.2	0.268425	0.212854	0.100658	0.173197	0.0584859		4.35	-0.1815	4.36	-0.1752
35.4	0.269337	0.214073	0.10135	0.174153	0.0590052		4.38	-0.1816	4.38	-0.1704
35.6	0.269994	0.21502	0.101716	0.174598	0.0588948		4.4	-0.182	4.41	-0.1656
35.8	0.270986	0.21594	0.101941	0.175087	0.0591112		4.42	-0.1828	4.43	-0.1644
36	0.272249	0.216707	0.102623	0.175198	0.0594086		4.45	-0.1834	4.46	-0.1656
36.2	0.272706	0.217895	0.102769	0.17577	0.0594262		4.47	-0.1835	4.48	-0.162
36.4	0.273924	0.218533	0.103359	0.176276	0.0599536		4.5	-0.1833	4.51	-0.156
36.6	0.274724	0.219265	0.103012	0.176935	0.0602198		4.52	-0.1838	4.53	-0.1536
36.8	0.275465	0.219699	0.10302	0.177289	0.0605116		4.55	-0.1844	4.56	-0.1524
37	0.275992	0.219663	0.103104	0.177423	0.0609782		4.57	-0.1845	4.58	-0.156
37.2	0.276871	0.219994	0.103356	0.178069	0.0615909		4.6	-0.1848	4.61	-0.1524
37.4	0.277861	0.220065	0.103937	0.178977	0.0621757		4.62	-0.1847	4.63	-0.1464
37.6	0.27833	0.220272	0.104415	0.179744	0.0625813		4.65	-0.1851	4.65	-0.1488
37.8	0.279619	0.220995	0.104946	0.180379	0.0627612		4.67	-0.1852	4.68	-0.1524
38	0.280479	0.220946	0.105067	0.180139	0.0633287		4.7	-0.1847	4.7	-0.1536
38.2	0.281459	0.220787	0.105292	0.180072	0.0641173		4.72	-0.1858	4.73	-0.1476
38.4	0.282269	0.221431	0.10524	0.180551	0.0641463		4.75	-0.1867	4.75	-0.1416
38.6	0.283114	0.221597	0.105555	0.180223	0.0644367		4.77	-0.1871	4.78	-0.1428
38.8	0.284157	0.222428	0.106171	0.180863	0.0649695		4.8	-0.1877	4.8	-0.1452
39	0.285123	0.223858	0.106039	0.182088	0.0649597		4.82	-0.1889	4.83	-0.138
39.2	0.285845	0.224354	0.106177	0.182629	0.065014		4.85	-0.1899	4.85	-0.1344
39.4	0.28683	0.225422	0.106825	0.182847	0.0653136		4.87	-0.1905	4.88	-0.1284
39.6	0.287783	0.225722	0.107118	0.182781	0.065368		4.9	-0.1906	4.9	-0.1284
39.8	0.288264	0.225829	0.107153	0.182719	0.065079		4.92	-0.1911	4.93	-0.12
40	0.28938	0.226697	0.107433	0.182985	0.0651581		4.95	-0.1922	4.95	-0.1152
40.2	0.289615	0.227308	0.106811	0.183808	0.0646855		4.97	-0.1933	4.98	-0.1116
40.4	0.290451	0.227682	0.106639	0.183679	0.064566		5	-0.1939	5	-0.1008
40.6	0.290878	0.228124	0.106635	0.184232	0.0646623		5.02	-0.1951	5.03	-0.0984
40.8	0.290916	0.228325	0.107076	0.184612	0.0646817		5.05	-0.1965	5.05	-0.0924
41	0.291322	0.229175	0.107269	0.185501	0.0650808		5.07	-0.1976	5.08	-0.0996
41.2	0.292243	0.229832	0.107822	0.186159	0.0652088		5.1	-0.1983	5.1	-0.0996
41.4	0.293333	0.230539	0.108569	0.186691	0.0654299		5.12	-0.1987	5.13	-0.096
41.6	0.294473	0.231405	0.109776	0.187002	0.0656438		5.15	-0.1993	5.15	-0.0996
41.8	0.295755	0.232192	0.109971	0.187847	0.0660125		5.17	-0.1996	5.18	-0.0948
42	0.296621	0.232639	0.109955	0.188087	0.0656931		5.2	-0.1995	5.2	-0.0924
42.2	0.297052	0.233028	0.109177	0.188554	0.0653114		5.22	-0.1999	5.23	-0.0888
42.4	0.298264	0.23402	0.109338	0.189343	0.0651863		5.25	-0.2008	5.25	-0.0864
42.6	0.299162	0.234224	0.109687	0.189448	0.0652263		5.27	-0.2019	5.28	-0.0876
42.8	0.299573	0.235226	0.10931	0.19098	0.0649385		5.3	-0.2027	5.3	-0.0828
43	0.300312	0.235174	0.109052	0.191139	0.0643582		5.32	-0.2033	5.33	-0.0756
43.2	0.301046	0.235804	0.109553	0.191779	0.0643113		5.35	-0.2045	5.35	-0.072
43.4	0.302475	0.236415	0.110016	0.192275	0.0647263		5.37	-0.2052	5.38	-0.0672
43.6	0.303147	0.23646	0.110055	0.192855	0.0654755		5.4	-0.2059	5.4	-0.0528
43.8	0.303663	0.23641	0.110342	0.193468	0.0657761		5.42	-0.2065	5.43	-0.0444
44	0.30458	0.236843	0.110651	0.194023	0.0663294		5.45	-0.2071	5.45	-0.0396
44.2	0.304989	0.236933	0.110877	0.194222	0.0669882		5.47	-0.2077	5.48	-0.036
44.4	0.305442	0.237612	0.111217	0.194843	0.0677655		5.5	-0.2079	5.5	-0.036
44.6	0.305841	0.238113	0.111857	0.195675	0.0684822		5.52	-0.2086	5.53	-0.0396
44.8	0.306768	0.238495	0.112023	0.19602	0.0690754		5.55	-0.2092	5.55	-0.0396
45	0.307604	0.239208	0.111958	0.196212	0.0695264		5.57	-0.2093	5.58	-0.0408
45.2	0.308573	0.23946	0.112701	0.196745	0.0699214		5.6	-0.2097	5.6	-0.0372
45.4	0.309739	0.240009	0.113397	0.197077	0.0707965		5.62	-0.2105	5.63	-0.0372
45.6	0.310632	0.240276	0.113621	0.197729	0.0711489		5.64	-0.2113	5.65	-0.0324
45.8	0.311106	0.241091	0.113401	0.198599	0.0709579		5.67	-0.2118	5.68	-0.024
46	0.311805	0.241386	0.113469	0.198388	0.0701202		5.69	-0.2123	5.7	-0.0192
46.2	0.312682	0.24175	0.112962	0.198515	0.0704703		5.72	-0.213	5.73	-0.0132
46.4	0.31351	0.242768	0.113514	0.198927	0.070564		5.74	-0.2133	5.75	-0.0144
46.6	0.313569	0.243043	0.113257	0.19925	0.0696277		5.77	-0.2137	5.78	-0.0156
46.8	0.31402	0.243829	0.113266	0.199891	0.0694067		5.79	-0.2136	5.8	-0.0156
47	0.314989	0.244406	0.114201	0.199846	0.0691326		5.82	-0.2139	5.82	-0.018
47.2	0.315978	0.245963	0.114595	0.200863	0.0692305		5.84	-0.2151	5.85	-0.0216
47.4	0.317161	0.246975	0.115131	0.20173	0.0699661		5.87	-0.2149	5.87	-0.0204
47.6	0.317507	0.247775	0.115643	0.202622	0.0702454		5.89	-0.2151	5.9	-0.0168
47.8	0.318257	0.24888	0.116412	0.203778	0.0704477		5.92	-0.2155	5.92	-0.0168
48	0.318573	0.249741	0.116442	0.20409	0.0701201		5.94	-0.2158	5.95	-0.0108
48.2	0.319124	0.250488	0.116887	0.204886	0.0706664		5.97	-0.2161	5.97	-0.0084
48.4	0.320046	0.251521	0.117241	0.205953	0.0712488		5.99	-0.2162	6	-0.0024
48.6	0.320387	0.251708	0.11711	0.206102	0.0710107		6.02	-0.2163	6.02	-0.0048
48.8	0.321292	0.252189	0.11691	0.206774	0.0708884		6.04	-0.217	6.05	-0.012
49	0.32139	0.252443	0.117313	0.206997	0.0706258		6.07	-0.2175	6.07	-0.0144
49.2	0.321988	0.252746	0.117634	0.207946	0.070714		6.09	-0.2175	6.1	-0.0216
49.4	0.322499	0.252413	0.117341	0.207871	0.070556		6.12	-0.2177	6.12	-0.0252
49.6	0.322923	0.252533	0.117647	0.208282	0.0703839		6.14	-0.2175	6.15	-0.024
49.8	0.323372	0.252492	0.117299	0.208459	0.0697561		6.17	-0.2178	6.17	-0.0228
50	0.324143	0.251586	0.117123	0.207976	0.0693891		6.19	-0.2177	6.2	-0.0192
50.2	0.324926	0.251783	0.116806	0.207593	0.0699383		6.22	-0.2178	6.22	-0.0192
50.4	0.325486	0.252846	0.117264	0.208071	0.0700995		6.24	-0.2172	6.25	-0.0204
50.6	0.326228	0.253025	0.11749	0.208185	0.0700182		6.27	-0.2177	6.27	-0.0168
50.8	0.326775	0.253658	0.117508	0.208115	0.0705973		6.29	-0.2172	6.3	-0.0168
51	0.327117	0.253622	0.117344	0.208337	0.0705051		6.32	-0.2169	6.32	-0.0192
51.2	0.32763	0.253914	0.117458	0.208456	0.0706916		6.34	-0.2174	6.35	-0.018
51.4	0.328732	0.25439	0.118083	0.208677	0.0717569		6.37	-0.2171	6.37	-0.0192
51.6	0.329426	0.255076	0.118451	0.209206	0.0724883		6.39	-0.2177	6.4	-0.0192
51.8	0.329565	0.25604	0.11825	0.209788	0.0727293		6.42	-0.2179	6.42	-0.0264
52	0.330257	0.256451	0.118644	0.210219	0.0731265		6.44	-0.2181	6.45	-0.0324
52.2	0.331247	0.257194	0.11944	0.210883	0.0742711		6.47	-0.2182	6.47	-0.03
52.4	0.332108	0.257564	0.120151	0.211507	0.0747486		6.49	-0.2184	6.5	-0.0312
52.6	0.332153	0.257945	0.12002	0.211798	0.0742946		6.52	-0.2191	6.52	-0.024
52.8	0.332852	0.258848	0.120674	0.212951	0.0749302		6.54	-0.2192	6.55	-0.018
53	0.333666	0.260063	0.12138	0.213771	0.0753643		6.57	-0.2191	6.57	-0.0144
53.2	0.334626	0.261236	0.122007	0.215194	0.0760196		6.59	-0.2192	6.6	-0.0036
53.4	0.335176	0.260854	0.122506	0.215428	0.0757957		6.62	-0.2198	6.62	0.0024
53.6	0.336384	0.26131	0.123031	0.215978	0.0761349		6.64	-0.2197	6.65	0.012
53.8	0.337036	0.261946	0.122575	0.216555	0.0757147		6.67	-0.22	6.67	0.0204
54	0.337536	0.262813	0.122696	0.217202	0.0759026		6.69	-0.2197	6.7	0.0312
54.2	0.338069	0.264059	0.122925	0.21773	0.0761935		6.72	-0.2201	6.72	0.0456
54.4	0.338636	0.264968	0.122771	0.218656	0.0760294		6.74	-0.2203	6.75	0.06
54.6	0.339126	0.264873	0.122691	0.21848	0.0758242		6.77	-0.2205	6.77	0.0768
54.8	0.33943	0.264829	0.122248	0.218928	0.0760332		6.79	-0.2209	6.8	0.1008
55	0.340315	0.264531	0.122207	0.219411	0.0764261		6.82	-0.2211	6.82	0.1176
55.2	0.341578	0.264714	0.122399	0.219396	0.0767991		6.84	-0.2214	6.85	0.1416
55.4	0.342479	0.265238	0.122316	0.219831	0.0774448		6.86	-0.2215	6.87	0.1692
55.6	0.34261	0.265485	0.1222	0.220693	0.0777157		6.89	-0.222	6.9	0.2016
55.8	0.343524	0.265819	0.122454	0.221112	0.0779907		6.91	-0.2217	6.92	0.2292
56	0.344405	0.265622	0.123058	0.221116	0.0783737		6.94	-0.2218	6.95	0.258
56.2	0.345194	0.26594	0.123457	0.221211	0.078595		6.96	-0.2223	6.97	0.2916
56.4	0.345816	0.266244	0.124124	0.221525	0.0788405		6.99	-0.2222	6.99	0.3192
56.6	0.346199	0.266675	0.124241	0.221371	0.0788133		7.01	-0.222	7.02	0.3492
56.8	0.346873	0.267268	0.124986	0.222055	0.0791657		7.04	-0.2217	7.04	0.3756
57	0.348059	0.268127	0.125936	0.221935	0.0793227		7.06	-0.2214	7.07	0.402
57.2	0.348102	0.268628	0.126262	0.222314	0.0790284		7.09	-0.2218	7.09	0.42
57.4	0.348366	0.269149	0.12665	0.222174	0.0785474		7.11	-0.2215	7.12	0.4368
57.6	0.3488	0.26991	0.127046	0.221961	0.0783184		7.14	-0.2209	7.14	0.4536
57.8	0.348924	0.271238	0.1272	0.22254	0.0779977		7.16	-0.2216	7.17	0.4644
58	0.349246	0.271564	0.127047	0.222551	0.0777391		7.19	-0.2217	7.19	0.4668
58.2	0.349953	0.271952	0.127465	0.222437	0.0774776		7.21	-0.2218	7.22	0.468
58.4	0.350743	0.272866	0.12718	0.222956	0.07734		7.24	-0.2221	7.24	0.4704
58.6	0.351785	0.273227	0.12771	0.222996	0.0781028		7.26	-0.222	7.27	0.4644
58.8	0.352099	0.273598	0.127817	0.22357	0.0786939		7.29	-0.2222	7.29	0.456
59	0.353079	0.273744	0.127931	0.223872	0.0789038		7.31	-0.2215	7.32	0.4404
59.2	0.353095	0.274275	0.127421	0.224514	0.0784532		7.34	-0.2215	7.34	0.4176
59.4	0.353153	0.274363	0.127364	0.225306	0.0787917		7.36	-0.2208	7.37	0.3936
59.6	0.353917	0.274587	0.127175	0.225817	0.0793359		7.39	-0.2205	7.39	0.3552
59.8	0.354716	0.275036	0.126531	0.225861	0.079436		7.41	-0.2207	7.42	0.318
60	0.35488	0.27505	0.126293	0.225989	0.0792944		7.44	-0.2205	7.44	0.2796
60.2	0.356274	0.275621	0.126542	0.226243	0.0797416		7.46	-0.22	7.47	0.2484
60.4	0.35727	0.275878	0.12685	0.226253	0.0798116		7.49	-0.2201	7.49	0.2136
60.6	0.357516	0.275658	0.126919	0.226367	0.0795148		7.51	-0.2201	7.52	0.18
60.8	0.357759	0.275975	0.127352	0.226848	0.0794606		7.54	-0.2195	7.54	0.15
61	0.358527	0.276303	0.127255	0.227214	0.079421		7.56	-0.2196	7.57	0.126
61.2	0.358484	0.276504	0.126886	0.227536	0.0788412		7.59	-0.2191	7.59	0.096
61.4	0.359019	0.27653	0.127701	0.227323	0.0789408		7.61	-0.219	7.62	0.0696
61.6	0.359309	0.27621	0.127942	0.227505	0.078719		7.64	-0.2189	7.64	0.0444
61.8	0.359973	0.276981	0.128245	0.228441	0.0787529		7.66	-0.2189	7.67	0.0156
62	0.360721	0.277484	0.128601	0.228811	0.0789176		7.69	-0.2196	7.69	-0.0048
62.2	0.361633	0.277929	0.129308	0.228993	0.0790996		7.71	-0.2198	7.72	-0.0252
62.4	0.362073	0.278326	0.129587	0.229251	0.0793933		7.74	-0.2197	7.74	-0.048
62.6	0.362984	0.27863	0.130519	0.229354	0.0803637		7.76	-0.22	7.77	-0.0696
62.8	0.362744	0.278809	0.130569	0.229436	0.0803684		7.79	-0.22	7.79	-0.0864
63	0.363969	0.279141	0.131022	0.229982	0.0805492		7.81	-0.2201	7.82	-0.0936
63.2	0.364371	0.280202	0.131096	0.230744	0.0805984		7.84	-0.22	7.84	-0.0768
63.4	0.365009	0.280833	0.131355	0.231096	0.0808033		7.86	-0.2201	7.87	-0.066
63.6	0.365721	0.28135	0.131468	0.231104	0.0809042		7.89	-0.2207	7.89	-0.054
63.8	0.365953	0.282505	0.131034	0.231694	0.0806098		7.91	-0.2213	7.92	-0.042
64	0.366768	0.282781	0.131588	0.231719	0.0807038		7.94	-0.2218	7.94	-0.03
64.2	0.367323	0.28386	0.131559	0.23215	0.0808835		7.96	-0.2224	7.97	-0.0288
64.4	0.367284	0.284123	0.131625	0.232193	0.0808796		7.99	-0.2227	7.99	-0.0444
64.6	0.367046	0.284171	0.131354	0.232508	0.0809272		8.01	-0.2227	8.02	-0.066
64.8	0.367182	0.284781	0.13091	0.233355	0.0807876		8.04	-0.2222	8.04	-0.0912
65	0.367981	0.285299	0.130106	0.23394	0.0807836		8.06	-0.2223	8.07	-0.1044
65.2	0.367931	0.285399	0.129914	0.233884	0.0808291		8.08	-0.2221	8.09	-0.1164
65.4	0.368685	0.286209	0.130469	0.234485	0.0815228		8.11	-0.2224	8.12	-0.1164
65.6	0.36923	0.286812	0.130427	0.235468	0.0817413		8.13	-0.2226	8.14	-0.1128
65.8	0.370471	0.288001	0.130966	0.236483	0.0820515		8.16	-0.2228	8.16	-0.1068
66	0.371455	0.288374	0.13111	0.237025	0.0826165		8.18	-0.2229	8.19	-0.0972
66.2	0.372787	0.287918	0.132129	0.236945	0.0835043		8.21	-0.223	8.21	-0.0876
66.4	0.3738	0.287912	0.132811	0.237518	0.0843539		8.23	-0.2234	8.24	-0.0732
66.6	0.374947	0.288178	0.133314	0.238096	0.0854251		8.26	-0.2234	8.26	-0.0576
66.8	0.375564	0.288378	0.133866	0.238237	0.0856339		8.28	-0.2242	8.29	-0.0456
67	0.377108	0.288018	0.13533	0.238399	0.0863419		8.31	-0.2249	8.31	-0.0324
67.2	0.37754	0.28794	0.136123	0.238941	0.0866603		8.33	-0.2252	8.34	-0.0216
67.4	0.378177	0.287879	0.137148	0.239287	0.0866784		8.36	-0.2253	8.36	-0.0012
67.6	0.378924	0.288078	0.137936	0.239603	0.0867246		8.38	-0.2257	8.39	0.0216
67.8	0.379529	0.288838	0.13819	0.240564	0.086523		8.41	-0.2259	8.41	0.0396
68	0.380039	0.288401	0.138577	0.240243	0.0863036		8.43	-0.2248	8.44	0.0648
68.2	0.379976	0.288677	0.138184	0.240762	0.0862859		8.46	-0.225	8.46	0.0864
68.4	0.379782	0.28888	0.13786	0.240786	0.0864826		8.48	-0.2253	8.49	0.1176
68.6	0.379892	0.28914	0.137519	0.241571	0.0861218		8.51	-0.2255	8.51	0.144
68.8	0.379893	0.290542	0.136463	0.242849	0.0856004		8.53	-0.2246	8.54	0.1704
69	0.380228	0.291617	0.13608	0.243301	0.0856661		8.56	-0.2241	8.56	0.2052
69.2	0.380449	0.29236	0.135597	0.243794	0.085454		8.58	-0.2243	8.59	0.2316
69.4	0.380703	0.293632	0.135084	0.244509	0.0851707		8.61	-0.224	8.61	0.2652
69.6	0.381272	0.293793	0.134666	0.245012	0.0845154		8.63	-0.2227	8.64	0.3072
69.8	0.381653	0.294616	0.134542	0.245637	0.0842218		8.66	-0.2215	8.66	0.3432
70	0.382214	0.294951	0.134764	0.246007	0.0845864		8.68	-0.2204	8.69	0.3888
70.2	0.382842	0.294911	0.135229	0.246329	0.0846858		8.71	-0.2201	8.71	0.4308
70.4	0.383718	0.29457	0.135312	0.246387	0.085123		8.73	-0.2189	8.74	0.468
70.6	0.38455	0.294712	0.135715	0.246415	0.08552		8.76	-0.2183	8.76	0.5136
70.8	0.38517	0.294967	0.136743	0.246301	0.0853063		8.78	-0.2175	8.79	0.5544
71	0.386135	0.294194	0.137403	0.246168	0.0853696		8.81	-0.2175	8.81	0.594
71.2	0.386764	0.294818	0.137894	0.246927	0.0853081		8.83	-0.2178	8.84	0.6348
71.4	0.387981	0.295444	0.138579	0.246965	0.0850946		8.86	-0.2176	8.86	0.6768
71.6	0.389215	0.296251	0.139417	0.246921	0.0854755		8.88	-0.2175	8.89	0.7224
71.8	0.38992	0.296285	0.139425	0.246722	0.0856266		8.91	-0.2174	8.91	0.7728
72	0.390389	0.296654	0.139467	0.246029	0.0860574		8.93	-0.2174	8.94	0.8208
72.2	0.390341	0.297085	0.139316	0.246052	0.086373		8.96	-0.2177	8.96	0.8688
72.4	0.390454	0.297877	0.139527	0.246411	0.0865168		8.98	-0.2179	8.99	0.9204
72.6	0.390804	0.298356	0.140214	0.246873	0.0868765		9.01	-0.2179	9.01	0.9708
72.8	0.391082	0.2989	0.140341	0.247011	0.0871539		9.03	-0.2182	9.04	1.0296
73	0.391423	0.299372	0.140914	0.247145	0.0876789		9.06	-0.2182	9.06	1.0728
73.2	0.391553	0.299491	0.14072	0.247533	0.087815		9.08	-0.2187	9.09	1.1316
73.4	0.391215	0.300431	0.140417	0.248298	0.0877698		9.11	-0.2188	9.11	1.1904
73.6	0.391576	0.300734	0.140259	0.248602	0.0877861		9.13	-0.2183	9.14	1.248
73.8	0.39154	0.301176	0.140441	0.249157	0.088478		9.16	-0.2189	9.16	1.314
74	0.392129	0.301283	0.140942	0.249513	0.0887988		9.18	-0.219	9.19	1.3656
74.2	0.391769	0.301179	0.140521	0.249797	0.0880849		9.21	-0.2189	9.21	1.428
74.4	0.391963	0.300903	0.140374	0.249957	0.0879575		9.23	-0.2188	9.24	1.4988
74.6	0.392386	0.300953	0.140689	0.25034	0.0875987		9.25	-0.2191	9.26	1.5612
74.8	0.393194	0.301031	0.141116	0.250618	0.0871704		9.28	-0.2189	9.29	1.6272
75	0.393845	0.301181	0.140954	0.250862	0.087087		9.3	-0.219	9.31	1.6956
75.2	0.394757	0.3023	0.140894	0.251503	0.0873853		9.33	-0.2185	9.33	1.7736
75.4	0.395515	0.302413	0.140876	0.251305	0.0872833		9.35	-0.2192	9.36	1.8468
75.6	0.396205	0.303124	0.140966	0.25135	0.0874831		9.38	-0.2196	9.38	1.914
75.8	0.396688	0.303343	0.140635	0.251182	0.0876267		9.4	-0.2201	9.41	1.9824
76	0.397708	0.303723	0.140938	0.251282	0.0883605		9.43	-0.2207	9.43	2.0604
76.2	0.398214	0.303277	0.141457	0.251245	0.0882757		9.45	-0.2201	9.46	2.1396
76.4	0.399247	0.303177	0.142147	0.251485	0.0887236		9.48	-0.2209	9.48	2.2224
76.6	0.400119	0.303216	0.143209	0.251564	0.0895599		9.5	-0.2208	9.51	2.3124
76.8	0.400432	0.303338	0.143199	0.251653	0.0896465		9.53	-0.2211	9.53	2.4108
77	0.400875	0.304157	0.143564	0.252181	0.0902649		9.55	-0.2209	9.56	2.5296
77.2	0.401432	0.3048	0.143954	0.25316	0.0913086		9.58	-0.2207	9.58	2.658
77.4	0.401988	0.305027	0.143656	0.253368	0.0916953		9.6	-0.2214	9.61	2.7852
77.6	0.402397	0.304805	0.143636	0.253185	0.0920825		9.63	-0.2216	9.63	2.94
77.8	0.402263	0.304624	0.144189	0.253208	0.0924264		9.65	-0.2217	9.66	3.1248
78	0.402439	0.305406	0.144412	0.253586	0.0921723		9.68	-0.2214	9.68	3.3504
78.2	0.402159	0.305932	0.144316	0.254233	0.0919445		9.7	-0.2211	9.71	3.5928
78.4	0.402375	0.305624	0.144247	0.254831	0.0918791		9.73	-0.2215	9.73	3.9048
78.6	0.403468	0.305262	0.144973	0.255306	0.0920444		9.75	-0.2213	9.76	4.2924
78.8	0.404586	0.305551	0.145248	0.255925	0.09227		9.78	-0.2216	9.78	4.7652
79	0.405312	0.305954	0.145216	0.255944	0.0926549		9.8	-0.2217	9.81	5.3148
79.2	0.406352	0.306217	0.145691	0.256361	0.0929106		9.83	-0.2223	9.83	5.916
79.4	0.406451	0.306265	0.145668	0.256437	0.0925415		9.85	-0.2227	9.86	6.6816
79.6	0.407322	0.306715	0.146059	0.25636	0.0923306		9.88	-0.2222	9.88	7.5672
79.8	0.408335	0.307081	0.146319	0.256494	0.0927777		9.9	-0.2218	9.91	8.4864
80	0.409395	0.307313	0.146564	0.25692	0.0926859		9.93	-0.2205	9.93	9.5724
80.2	0.409612	0.307711	0.146733	0.256791	0.092225		9.95	-0.2205	9.96	10.8228
80.4	0.409865	0.30812	0.146227	0.25688	0.0916831		9.98	-0.2194	9.98	12.1728
80.6	0.410162	0.308651	0.146267	0.257482	0.0916396		10	-0.2183	10.01	13.6332
80.8	0.410343	0.309482	0.145806	0.257933	0.0914865		10.03	-0.2175	10.03	15.1164
81	0.410815	0.310302	0.145997	0.258612	0.0913374		10.05	-0.2162	10.06	16.8108
81.2	0.411071	0.310635	0.145877	0.258666	0.0911713		10.08	-0.2144	10.08	18.4968
81.4	0.411068	0.310117	0.145115	0.258449	0.0909467		10.1	-0.2112	10.11	20.2716
81.6	0.41143	0.310457	0.145441	0.258693	0.0914316		10.13	-0.2061	10.13	21.942
81.8	0.412237	0.310668	0.146566	0.258819	0.0915916		10.15	-0.1988	10.16	23.694
82	0.412402	0.311179	0.146686	0.259319	0.0913639		10.18	-0.1878	10.18	25.3428
82.2	0.412623	0.311195	0.146753	0.26004	0.0915744		10.2	-0.1711	10.21	26.9448
82.4	0.412891	0.310933	0.146871	0.260321	0.0913145		10.23	-0.1456	10.23	28.446
82.6	0.41351	0.310233	0.1475	0.260489	0.0915796		10.25	-0.11	10.26	29.6928
82.8	0.413509	0.31073	0.147695	0.260638	0.0921295		10.28	-0.0671	10.28	30.9
83	0.414052	0.310798	0.148243	0.260385	0.0926348		10.3	-0.0091	10.31	31.9848
83.2	0.414157	0.310798	0.148816	0.260613	0.092706		10.33	0.0631	10.33	32.9268
83.4	0.414278	0.311648	0.149112	0.260952	0.0927611		10.35	0.1476	10.36	33.6492
83.6	0.415113	0.311596	0.15003	0.261035	0.0931038		10.38	0.2337	10.38	34.2948
83.8	0.415403	0.312525	0.149958	0.261789	0.0934301		10.4	0.3334	10.41	34.8144
84	0.415901	0.312797	0.150241	0.26196	0.0934699		10.43	0.4433	10.43	35.1984
84.2	0.416236	0.313727	0.150363	0.261957	0.0936632		10.45	0.558	10.46	35.436
84.4	0.41648	0.314055	0.149765	0.262157	0.0932194		10.47	0.6716	10.48	35.5668
84.6	0.416976	0.314992	0.149923	0.263147	0.0935627		10.5	0.7847	10.5	35.5752
84.8	0.417271	0.316105	0.149684	0.263762	0.0930268		10.52	0.9089	10.53	35.4816
85	0.417169	0.317116	0.149484	0.264404	0.0927786		10.55	1.0318	10.55	35.2896
85.2	0.417888	0.317632	0.149469	0.264643	0.092889		10.57	1.1546	10.58	34.9812
85.4	0.418574	0.317719	0.149733	0.265346	0.0935169		10.6	1.2792	10.6	34.5696
85.6	0.419882	0.317909	0.150323	0.265633	0.0936849		10.62	1.4058	10.63	34.0896
85.8	0.420372	0.318421	0.150608	0.265776	0.0934748		10.65	1.5223	10.65	33.5172
86	0.420111	0.318967	0.150113	0.266465	0.0933286		10.67	1.6391	10.68	32.9256
86.2	0.420562	0.319101	0.149942	0.266619	0.0937956		10.7	1.7395	10.7	32.25
86.4	0.420497	0.318834	0.15024	0.26633	0.0940201		10.72	1.8339	10.73	31.554
86.6	0.420269	0.318636	0.149927	0.266634	0.0938491		10.75	1.9177	10.75	30.8112
86.8	0.420035	0.318747	0.149779	0.267033	0.0936448		10.77	1.9932	10.78	30.1152
87	0.420476	0.318329	0.149842	0.267066	0.0937882		10.8	2.0566	10.8	29.4096
87.2	0.420484	0.318255	0.149608	0.26735	0.0937104		10.82	2.1185	10.83	28.7088
87.4	0.420963	0.318575	0.149903	0.267517	0.0937253		10.85	2.1796	10.85	28.0188
87.6	0.421735	0.318226	0.149969	0.267388	0.0941859		10.87	2.242	10.88	27.3732
87.8	0.421913	0.31846	0.149601	0.267211	0.0940208		10.9	2.308	10.9	26.826
88	0.422939	0.318516	0.150044	0.266482	0.0946383		10.92	2.3738	10.93	26.274
88.2	0.423961	0.31892	0.150482	0.266711	0.0949104		10.95	2.4505	10.95	25.7484
88.4	0.424761	0.319125	0.150754	0.266974	0.0949346		10.97	2.535	10.98	25.2696
88.6	0.425079	0.319461	0.151117	0.267352	0.0952664		11	2.6251	11	24.876
88.8	0.425357	0.320415	0.151128	0.267795	0.0950782		11.02	2.7126	11.03	24.4788
89	0.425959	0.321377	0.151629	0.268534	0.0956406		11.05	2.8134	11.05	24.1116
89.2	0.426917	0.321932	0.152095	0.269224	0.0955867		11.07	2.9216	11.08	23.7852
89.4	0.427488	0.322184	0.152232	0.269591	0.0959148		11.1	3.0302	11.1	23.502
89.6	0.428285	0.32268	0.152321	0.269873	0.0955867		11.12	3.1459	11.13	23.2152
89.8	0.428927	0.322762	0.152238	0.270159	0.0954685		11.15	3.2615	11.15	22.9536
90	0.429466	0.323203	0.152453	0.271085	0.0955669		11.17	3.3892	11.18	22.722
90.2	0.429961	0.323325	0.153047	0.271055	0.0957616		11.2	3.5167	11.2	22.5156
90.4	0.43053	0.323197	0.153309	0.271465	0.0955746		11.22	3.6452	11.23	22.3068
90.6	0.43053	0.323158	0.153006	0.272324	0.0951903		11.25	3.7907	11.25	22.116
90.8	0.430965	0.323135	0.152997	0.27284	0.0956173		11.27	3.9366	11.28	21.9408
91	0.431412	0.323201	0.152683	0.273087	0.0960852		11.3	4.0901	11.3	21.7692
91.2	0.432026	0.323628	0.152382	0.273528	0.0962564		11.32	4.2524	11.33	21.624
91.4	0.432211	0.323714	0.152234	0.273411	0.0963272		11.35	4.4107	11.35	21.4776
91.6	0.432364	0.323805	0.152102	0.273557	0.0966652		11.37	4.5778	11.38	21.3396
91.8	0.432352	0.324277	0.152334	0.273506	0.0966068		11.4	4.7562	11.4	21.2124
92	0.433262	0.324885	0.152923	0.273263	0.0973447		11.42	4.9413	11.43	21.0996
92.2	0.433935	0.324973	0.153413	0.273437	0.0977483		11.45	5.119	11.45	20.9976
92.4	0.433782	0.325665	0.153278	0.273503	0.0976347		11.47	5.3036	11.48	20.886
92.6	0.43337	0.326208	0.153207	0.273618	0.0977614		11.5	5.5029	11.5	20.7852
92.8	0.433735	0.326962	0.153598	0.273636	0.0982953		11.52	5.704	11.53	20.7048
93	0.434785	0.327795	0.15421	0.274502	0.099072		11.55	5.9048	11.55	20.6244
93.2	0.43492	0.328417	0.154531	0.274622	0.0991882		11.57	6.0918	11.58	20.5488
93.4	0.435138	0.3286	0.154219	0.274519	0.0990952		11.6	6.3013	11.6	20.4792
93.6	0.435671	0.328309	0.154575	0.274511	0.0987905		11.62	6.512	11.63	20.424
93.8	0.436102	0.328152	0.154785	0.274595	0.0987171		11.65	6.7162	11.65	20.3724
94	0.436565	0.328779	0.155626	0.274994	0.0993128		11.67	6.9135	11.67	20.3184
94.2	0.437037	0.329226	0.156071	0.275349	0.0996371		11.69	7.1284	11.7	20.2632
94.4	0.43749	0.329639	0.156273	0.275731	0.0997246		11.72	7.3429	11.72	20.2164
94.6	0.437679	0.330113	0.156504	0.276356	0.100065		11.74	7.5478	11.75	20.172
94.8	0.438385	0.330457	0.156532	0.276886	0.100101		11.77	7.7641	11.77	20.1276
95	0.439082	0.330452	0.156948	0.276823	0.100275		11.79	7.9627	11.8	20.0832
95.2	0.439554	0.331136	0.156971	0.277033	0.100368		11.82	8.1667	11.82	20.0496
95.4	0.439612	0.331198	0.157192	0.277027	0.100079		11.84	8.373	11.85	20.0244
95.6	0.43983	0.331292	0.157376	0.277534	0.0997897		11.87	8.5651	11.87	19.998
95.8	0.440142	0.331766	0.157194	0.277367	0.0995418		11.89	8.7699	11.9	19.9716
96	0.441312	0.331699	0.157627	0.277166	0.100304		11.92	8.9604	11.92	19.95
96.2	0.44168	0.331637	0.15742	0.277228	0.100027		11.94	9.1573	11.95	19.9332
96.4	0.441937	0.332557	0.156816	0.278037	0.0995538		11.97	9.3506	11.97	19.9152
96.6	0.442525	0.33262	0.156457	0.278274	0.0993781		11.99	9.5258	12	19.8996
96.8	0.44312	0.333608	0.156457	0.278991	0.0996983		12.02	9.7128	12.02	19.8852
97	0.443807	0.333958	0.156167	0.279583	0.099533		12.04	9.9024	12.05	19.8804
97.2	0.443818	0.334166	0.155945	0.279658	0.0994548		12.07	10.0903	12.07	19.8744
97.4	0.444087	0.334068	0.155094	0.279918	0.0989388		12.09	10.2613	12.1	19.8756
97.6	0.444267	0.334112	0.155041	0.280397	0.0989174		12.12	10.4472	12.12	19.8744
97.8	0.444442	0.334692	0.155129	0.280858	0.0987434		12.14	10.6372	12.15	19.8792
98	0.444734	0.335064	0.155279	0.281711	0.0991205		12.17	10.8253	12.17	19.8888
98.2	0.444788	0.335291	0.155296	0.2822	0.0989082		12.19	11.0099	12.2	19.8948
98.4	0.445152	0.336226	0.156059	0.282909	0.0989453		12.22	11.1855	12.22	19.9128
98.6	0.445432	0.336782	0.1564	0.28308	0.0988573		12.24	11.3755	12.25	19.9284
98.8	0.445938	0.337529	0.157349	0.283329	0.0990156		12.27	11.5653	12.27	19.9428
99	0.446509	0.337681	0.158082	0.282855	0.0997175		12.29	11.7499	12.3	19.9584
99.2	0.446719	0.337982	0.158719	0.28278	0.100017		12.32	11.9302	12.32	19.974
99.4	0.446375	0.337802	0.159335	0.282915	0.100084		12.34	12.125	12.35	19.992
99.6	0.446002	0.337594	0.159475	0.282854	0.100263		12.37	12.3142	12.37	20.016
99.8	0.446959	0.337554	0.160201	0.282261	0.101002		12.39	12.5137	12.4	20.0412
100	0.447295	0.338071	0.160865	0.282748	0.101758		12.42	12.7106	12.42	20.0676
100.2	0.446804	0.338156	0.160363	0.282982	0.100759		12.44	12.92	12.45	20.1
100.4	0.447318	0.338961	0.160217	0.283632	0.10037		12.47	13.1289	12.47	20.13
100.6	0.447198	0.339119	0.159899	0.283658	0.100228		12.49	13.3552	12.5	20.1588
100.8	0.447443	0.339641	0.160212	0.283986	0.10083		12.52	13.5806	12.52	20.1936
101	0.4478	0.339136	0.159962	0.283652	0.100716		12.54	13.8177	12.55	20.2212
101.2	0.447787	0.339672	0.159667	0.284432	0.10081		12.57	14.0747	12.57	20.2512
101.4	0.448124	0.339973	0.15943	0.284815	0.100162		12.59	14.3474	12.6	20.2752
101.6	0.448484	0.340318	0.159479	0.285477	0.0998014		12.62	14.6308	12.62	20.3112
101.8	0.449221	0.34008	0.159435	0.285962	0.0997655		12.64	14.9075	12.65	20.3508
102	0.449913	0.340481	0.159739	0.287096	0.1001		12.67	15.232	12.67	20.3916
102.2	0.451145	0.341031	0.160301	0.287524	0.100762		12.69	15.5789	12.7	20.4312
102.4	0.452348	0.342392	0.161104	0.288187	0.101427		12.72	15.9406	12.72	20.4744
102.6	0.453145	0.342978	0.161429	0.288253	0.101303		12.74	16.2969	12.75	20.5236
102.8	0.453905	0.343519	0.161851	0.288577	0.101589		12.77	16.7203	12.77	20.5728
103	0.454585	0.343907	0.162165	0.28867	0.102157		12.79	17.1792	12.79	20.6256
103.2	0.455255	0.344693	0.163086	0.289133	0.102292		12.82	17.667	12.82	20.6724
103.4	0.455834	0.34533	0.163107	0.289594	0.102714		12.84	18.1898	12.84	20.7228
103.6	0.456605	0.345029	0.163109	0.289888	0.103094		12.87	18.7257	12.87	20.7888
103.8	0.45779	0.345198	0.163129	0.290359	0.103354		12.89	19.348	12.89	20.8488
104	0.457508	0.346132	0.162731	0.291272	0.102973		12.91	19.9936	12.92	20.9112
104.2	0.458045	0.346208	0.162855	0.291698	0.102496		12.94	20.7159	12.94	20.9796
104.4	0.458968	0.346516	0.162868	0.291779	0.103134		12.96	21.4379	12.97	21.0528
104.6	0.458891	0.346547	0.162633	0.291615	0.103601		12.99	22.2637	12.99	21.1284
104.8	0.459729	0.346399	0.163092	0.291695	0.104295		13.01	23.1099	13.02	21.2052
105	0.459792	0.346532	0.162774	0.291586	0.103827		13.04	24.0538	13.04	21.2796
105.2	0.459845	0.346353	0.162603	0.291763	0.103761		13.06	25.0247	13.07	21.3576
105.4	0.460537	0.346291	0.162932	0.291469	0.103534		13.09	26.0121	13.09	21.4404
105.6	0.460539	0.346377	0.162697	0.291562	0.103785		13.11	27.1185	13.12	21.5316
105.8	0.460741	0.345668	0.162765	0.290941	0.10408		13.14	28.3001	13.14	21.6156
106	0.460544	0.346007	0.163048	0.290923	0.103929		13.16	29.4782	13.17	21.7116
106.2	0.461236	0.346243	0.16345	0.29062	0.103936		13.19	30.712	13.19	21.8112
106.4	0.461498	0.346113	0.164034	0.290475	0.103596		13.21	32.0893	13.22	21.9168
106.6	0.461273	0.345852	0.16346	0.290313	0.102491		13.24	33.5233	13.24	22.032
106.8	0.460986	0.346322	0.163143	0.29044	0.102152		13.26	34.9787	13.27	22.1484
107	0.461595	0.347094	0.163743	0.290556	0.102269		13.29	36.3935	13.29	22.284
107.2	0.46183	0.347236	0.164003	0.290887	0.10244		13.31	38.0012	13.32	22.4232
107.4	0.461763	0.347557	0.163505	0.291129	0.102586		13.34	39.6406	13.34	22.5636
107.6	0.461292	0.347189	0.163406	0.291729	0.102519		13.36	41.2925	13.37	22.7112
107.8	0.46176	0.348156	0.163541	0.292231	0.102821		13.39	42.8636	13.39	22.8708
108	0.461777	0.349266	0.163379	0.293231	0.102876		13.41	44.6081	13.42	23.046
108.2	0.46261	0.349613	0.164226	0.293773	0.103925		13.44	46.3645	13.44	23.2248
108.4	0.462753	0.349807	0.164078	0.293883	0.1044		13.46	48.0937	13.47	23.4012
108.6	0.463298	0.350202	0.164514	0.294491	0.104585		13.49	49.8752	13.49	23.6136
108.8	0.464393	0.350596	0.165076	0.294878	0.10509		13.51	51.5208	13.52	23.8356
109	0.464505	0.350661	0.164932	0.294658	0.105001		13.54	53.2641	13.54	24.0732
109.2	0.464789	0.350637	0.165094	0.295093	0.105318		13.56	54.9559	13.57	24.312
109.4	0.465306	0.350983	0.16562	0.29509	0.105643		13.59	56.5845	13.59	24.5772
109.6	0.46594	0.351419	0.165862	0.295413	0.106082		13.61	58.223	13.62	24.8664
109.8	0.466011	0.351478	0.165931	0.295258	0.105674		13.64	59.7696	13.64	25.17
110	0.466018	0.351872	0.165677	0.295853	0.105286		13.66	61.3069	13.67	25.4868
110.2	0.466849	0.352323	0.165681	0.296258	0.105338		13.69	62.7706	13.69	25.8288
110.4	0.466924	0.352231	0.165577	0.296172	0.104981		13.71	64.0453	13.72	26.1912
110.6	0.467902	0.352369	0.165242	0.296139	0.104883		13.74	65.2575	13.74	26.5992
110.8	0.468554	0.35271	0.165362	0.296532	0.105137		13.76	66.401	13.77	27.0084
111	0.46967	0.353182	0.165881	0.296768	0.105572		13.79	67.4014	13.79	27.4392
111.2	0.4699	0.353465	0.165779	0.297352	0.105774		13.81	68.1794	13.82	27.9048
111.4	0.470328	0.354451	0.16585	0.29828	0.105642		13.84	68.8912	13.84	28.4124
111.6	0.470598	0.35478	0.165723	0.298903	0.105753		13.86	69.4454	13.87	28.932
111.8	0.47139	0.355467	0.165769	0.299133	0.105605		13.89	69.8023	13.89	29.4372
112	0.471073	0.355734	0.165423	0.299533	0.105524		13.91	69.9911	13.92	30.0312
112.2	0.471395	0.355763	0.166303	0.299348	0.10589		13.94	70	13.94	30.6528
112.4	0.470892	0.355951	0.165873	0.299602	0.105236		13.96	69.8421	13.96	31.2936
112.6	0.471089	0.356018	0.166361	0.299713	0.105164		13.99	69.4922	13.99	31.9236
112.8	0.471077	0.356607	0.166178	0.30001	0.105094		14.01	68.9766	14.01	32.6412
113	0.470612	0.356583	0.166162	0.300202	0.104843		14.04	68.3279	14.04	33.3876
113.2	0.470824	0.356914	0.166279	0.300721	0.104774		14.06	67.4662	14.06	34.1496
113.4	0.470881	0.356855	0.166323	0.300907	0.104869		14.09	66.463	14.09	34.9428
113.6	0.47115	0.357233	0.166784	0.300926	0.104929		14.11	65.322	14.11	35.7096
113.8	0.470778	0.357657	0.16656	0.301095	0.104919		14.13	64.0641	14.14	36.5472
114	0.470953	0.357285	0.166379	0.300985	0.105073		14.16	62.7003	14.16	37.3848
114.2	0.47227	0.357772	0.167409	0.300782	0.105655		14.18	61.2333	14.19	38.2032
114.4	0.473469	0.357718	0.167901	0.300681	0.105807		14.21	59.6363	14.21	39.0924
114.6	0.474596	0.357338	0.167827	0.300819	0.106201		14.23	58.0811	14.24	39.9972
114.8	0.475069	0.35753	0.167714	0.30105	0.106092		14.26	56.3661	14.26	40.8792
115	0.475822	0.358333	0.168145	0.301723	0.106247		14.28	54.6954	14.29	41.8008
115.2	0.476797	0.358846	0.168872	0.302244	0.106609		14.31	52.9284	14.31	42.6972
115.4	0.477414	0.359373	0.169289	0.302677	0.106734		14.33	51.1836	14.34	43.5492
115.6	0.477684	0.35884	0.169577	0.302546	0.106827		14.36	49.607	14.36	44.4396
115.8	0.477896	0.358971	0.169202	0.30235	0.106519		14.38	47.9323	14.39	45.318
116	0.477973	0.359202	0.169067	0.302485	0.106642		14.41	46.2711	14.41	46.1316
116.2	0.47826	0.359475	0.169393	0.302428	0.106335		14.43	44.7246	14.44	46.9224
116.4	0.478434	0.359353	0.169188	0.302917	0.106564		14.46	43.3257	14.46	47.7372
116.6	0.478984	0.359441	0.169346	0.302815	0.106835		14.48	41.8673	14.49	48.5124
116.8	0.479536	0.359914	0.169102	0.303351	0.106981		14.51	40.489	14.51	49.218
117	0.479665	0.359621	0.169222	0.303528	0.107269		14.53	39.2343	14.54	49.8492
117.2	0.48017	0.359573	0.169247	0.303423	0.107747		14.56	38.0528	14.56	50.4948
117.4	0.479856	0.359438	0.169137	0.303241	0.107604		14.58	37.0155	14.59	51.0768
117.6	0.480334	0.360125	0.170061	0.303385	0.108023		14.61	35.9965	14.61	51.5976
117.8	0.480938	0.360541	0.170019	0.303535	0.108621		14.63	35.0759	14.64	52.0272
118	0.481424	0.360682	0.17043	0.303638	0.109197		14.66	34.2303	14.66	52.4316
118.2	0.482602	0.361393	0.171007	0.303837	0.10977		14.68	33.517	14.69	52.7664
118.4	0.482174	0.362406	0.170501	0.304698	0.109671		14.71	32.829	14.71	53.0304
118.6	0.481482	0.362987	0.170088	0.30543	0.10979		14.73	32.2282	14.74	53.2308
118.8	0.481989	0.36402	0.171018	0.306168	0.109998		14.76	31.6734	14.76	53.3532
119	0.482476	0.365352	0.171625	0.307119	0.110341		14.78	31.2192	14.79	53.4036
119.2	0.48277	0.365979	0.171949	0.307649	0.110327		14.81	30.8011	14.81	53.3904
119.4	0.48249	0.366437	0.171637	0.308204	0.110042		14.83	30.4425	14.84	53.2968
119.6	0.482493	0.366203	0.171794	0.308789	0.110274		14.86	30.1231	14.86	53.1288
119.8	0.482647	0.366366	0.171166	0.30932	0.109565		14.88	29.8637	14.89	52.8984
120	0.482619	0.36641	0.171111	0.309551	0.109158		14.91	29.6377	14.91	52.5924
120.2	0.482969	0.366404	0.171352	0.309874	0.109138		14.93	29.4414	14.94	52.2132
120.4	0.483218	0.36602	0.170955	0.309912	0.109289		14.96	29.2735	14.96	51.7956
120.6	0.483334	0.366046	0.170908	0.309339	0.10934		14.98	29.1324	14.99	51.3156
120.8	0.482957	0.36596	0.17004	0.309362	0.108668		15.01	29.0113	15.01	50.7612
121	0.482759	0.365212	0.1697	0.308719	0.108449		15.03	28.8998	15.04	50.1408
121.2	0.483316	0.364971	0.169561	0.308202	0.10853		15.06	28.7977	15.06	49.5276
121.4	0.483553	0.364701	0.169696	0.307731	0.108456		15.08	28.7032	15.09	48.8208
121.6	0.484399	0.364788	0.170375	0.307927	0.109539		15.11	28.6103	15.11	48.0612
121.8	0.485439	0.364833	0.171036	0.307581	0.110548		15.13	28.5052	15.13	47.2668
122	0.486016	0.36526	0.171571	0.307949	0.110983		15.16	28.394	15.16	46.4292
122.2	0.48669	0.365549	0.171743	0.307866	0.111258		15.18	28.2697	15.18	45.5964
122.4	0.486731	0.36678	0.172388	0.308649	0.111748		15.21	28.1372	15.21	44.676
122.6	0.487159	0.366717	0.172953	0.309132	0.112356		15.23	27.9861	15.23	43.7556
122.8	0.488065	0.367418	0.17353	0.309312	0.112197		15.26	27.8136	15.26	42.8112
123	0.489121	0.368679	0.174062	0.309819	0.112693		15.28	27.621	15.28	41.9016
123.2	0.489156	0.369022	0.174174	0.310394	0.112588		15.31	27.4074	15.31	40.9152
123.4	0.489498	0.368993	0.174608	0.310137	0.112768		15.33	27.1743	15.33	39.942
123.6	0.490164	0.36868	0.175356	0.310527	0.112748		15.35	26.9109	15.36	38.964
123.8	0.490222	0.368767	0.175024	0.310592	0.111821		15.38	26.6233	15.38	37.9896
124	0.490607	0.369068	0.175185	0.310326	0.111833		15.4	26.299	15.41	37.0452
124.2	0.49116	0.369112	0.175524	0.310244	0.111892		15.43	25.9759	15.43	36.0852
124.4	0.490591	0.368795	0.174813	0.309632	0.111068		15.45	25.6216	15.46	35.1084
124.6	0.490728	0.369619	0.174412	0.309678	0.110645		15.48	25.2271	15.48	34.206
124.8	0.490371	0.369279	0.17335	0.309628	0.109708		15.5	24.8205	15.51	33.258
125	0.49031	0.369074	0.173135	0.309149	0.109724		15.53	24.3965	15.53	32.346
125.2	0.490469	0.369232	0.173248	0.309537	0.110277		15.55	23.9559	15.56	31.4112
125.4	0.490298	0.369622	0.173329	0.309979	0.110198		15.58	23.4777	15.58	30.4968
125.6	0.490467	0.370077	0.173158	0.311018	0.110647		15.6	22.9897	15.61	29.6892
125.8	0.490689	0.37038	0.173031	0.311764	0.110832		15.63	22.5088	15.63	28.83
126	0.490825	0.37109	0.172795	0.312578	0.110736		15.65	22.0329	15.66	27.9756
126.2	0.490828	0.371401	0.172545	0.313178	0.111038		15.68	21.5151	15.68	27.174
126.4	0.490703	0.372274	0.172646	0.314306	0.111388		15.7	21.0136	15.71	26.424
126.6	0.490932	0.372271	0.172785	0.315004	0.111372		15.73	20.5052	15.73	25.6284
126.8	0.491327	0.37316	0.172874	0.3156	0.110761		15.75	20.0284	15.76	24.8592
127	0.49186	0.373895	0.173451	0.316384	0.111084		15.78	19.5139	15.78	24.1356
127.2	0.49178	0.373619	0.173305	0.316361	0.110693		15.8	19.0207	15.81	23.4072
127.4	0.49246	0.37322	0.17388	0.315696	0.110317		15.83	18.5261	15.83	22.746
127.6	0.492899	0.373084	0.17436	0.316019	0.110173		15.85	18.0445	15.86	22.0656
127.8	0.492762	0.373074	0.174046	0.315831	0.110111		15.88	17.5931	15.88	21.408
128	0.493618	0.372817	0.17481	0.315986	0.110551		15.9	17.128	15.91	20.7612
128.2	0.493858	0.372648	0.175122	0.315743	0.110179		15.93	16.6713	15.93	20.1744
128.4	0.494112	0.372655	0.174529	0.315459	0.109654		15.95	16.2325	15.96	19.5672
128.6	0.494911	0.373565	0.174637	0.315638	0.110253		15.98	15.829	15.98	18.9828
128.8	0.494483	0.373581	0.17422	0.31574	0.110216		16	15.4257	16.01	18.3972
129	0.495124	0.374193	0.174617	0.315718	0.110629		16.03	15.0218	16.03	17.8752
129.2	0.495643	0.374636	0.174986	0.316397	0.111294		16.05	14.637	16.06	17.3268
129.4	0.496152	0.375664	0.174968	0.316892	0.110989		16.08	14.3003	16.08	16.7964
129.6	0.49645	0.376279	0.174685	0.317509	0.111538		16.1	13.9572	16.11	16.2744
129.8	0.497511	0.376637	0.17512	0.317827	0.112252		16.13	13.6309	16.13	15.7992
130	0.498483	0.377184	0.175541	0.317897	0.112964		16.15	13.289	16.16	15.3168
130.2	0.49881	0.377578	0.175559	0.318226	0.113659		16.18	12.7168	16.18	14.8344
130.4	0.4993	0.378624	0.175566	0.319072	0.113797		16.2	11.9993	16.21	14.358
130.6	0.499945	0.379076	0.175777	0.319539	0.113846		16.23	11.4625	16.23	13.92
130.8	0.500354	0.379961	0.175907	0.320065	0.113752		16.25	11.176	16.26	13.4976
131	0.500934	0.380055	0.176039	0.320053	0.114374		16.28	11.0069	16.28	13.062
131.2	0.500862	0.380185	0.17595	0.319818	0.114349		16.3	10.8417	16.3	12.636
131.4	0.501081	0.380274	0.175795	0.320066	0.114047		16.33	10.873	16.33	12.24
131.6	0.500551	0.380279	0.175591	0.320244	0.114017		16.35	11.142	16.35	11.8716
131.8	0.500898	0.380759	0.175804	0.320583	0.114434		16.38	11.4332	16.38	11.478
132	0.501407	0.380618	0.176749	0.320879	0.114789		16.4	11.5348	16.4	11.1108
132.2	0.500881	0.380632	0.176527	0.320834	0.114145		16.43	11.5245	16.43	10.7508
132.4	0.501177	0.38103	0.176015	0.32155	0.114398		16.45	11.5074	16.45	10.398
132.6	0.501737	0.381804	0.176709	0.322315	0.115243		16.48	11.5666	16.48	10.0644
132.8	0.501705	0.381948	0.176781	0.322858	0.115196		16.5	11.6538	16.5	9.7272
133	0.502647	0.381713	0.177636	0.322818	0.115531		16.53	11.7013	16.53	9.4032
133.2	0.502571	0.381837	0.177664	0.322886	0.115526		16.55	11.7498	16.55	9.0912
133.4	0.503116	0.38219	0.178267	0.322993	0.115579		16.57	11.8458	16.58	8.7936
133.6	0.503102	0.38164	0.178141	0.32298	0.115184		16.6	11.9943	16.6	8.502
133.8	0.504247	0.381447	0.17895	0.322371	0.115399		16.62	12.2226	16.63	8.2236
134	0.504748	0.381368	0.179341	0.322005	0.115274		16.65	12.5228	16.65	7.9524
134.2	0.504996	0.381875	0.179509	0.322126	0.114911		16.67	12.9057	16.68	7.7004
134.4	0.505357	0.382583	0.179677	0.322819	0.114784		16.7	13.3527	16.7	7.4556
134.6	0.505452	0.382196	0.179724	0.32229	0.114709		16.72	13.8229	16.73	7.2072
134.8	0.50586	0.38257	0.180168	0.322157	0.114689		16.75	14.4067	16.75	6.9684
135	0.506536	0.382757	0.180225	0.322015	0.114716		16.77	15.0614	16.78	6.7512
135.2	0.50614	0.383422	0.180353	0.322344	0.114315		16.8	15.7402	16.8	6.5376
135.4	0.506838	0.383817	0.180382	0.322806	0.114548		16.82	16.454	16.83	6.3228
135.6	0.506875	0.384278	0.180978	0.323038	0.114938		16.85	17.2642	16.85	6.1176
135.8	0.50766	0.384557	0.181712	0.323755	0.115213		16.87	18.1031	16.88	5.9292
136	0.506998	0.384211	0.181478	0.324102	0.115147		16.9	18.9352	16.9	5.754
136.2	0.506131	0.384107	0.18069	0.324688	0.114924		16.92	19.7915	16.93	5.574
136.4	0.50632	0.384425	0.180853	0.325523	0.11574		16.95	20.6263	16.95	5.4012
136.6	0.506425	0.384379	0.180821	0.325854	0.116533		16.97	21.4557	16.98	5.2368
136.8	0.505963	0.384505	0.180203	0.326508	0.116472		17	22.2666	17	5.0856
137	0.506015	0.384881	0.179881	0.326685	0.116425		17.02	23.0235	17.03	4.9296
137.2	0.505591	0.385051	0.179623	0.327123	0.116403		17.05	23.6986	17.05	4.7988
137.4	0.505874	0.384562	0.17939	0.327107	0.116416		17.07	24.3116	17.08	4.6716
137.6	0.50581	0.384288	0.179026	0.327028	0.115769		17.1	24.8448	17.1	4.5468
137.8	0.505871	0.384652	0.178901	0.327133	0.115493		17.12	25.2746	17.13	4.4292
138	0.505974	0.384182	0.178984	0.327147	0.115437		17.15	25.5675	17.15	4.3116
138.2	0.506147	0.384573	0.178796	0.327431	0.115447		17.17	25.7541	17.18	4.1952
138.4	0.505951	0.38453	0.178584	0.32737	0.115528		17.2	25.8228	17.2	4.0896
138.6	0.506705	0.384458	0.178907	0.326882	0.115696		17.22	25.7599	17.23	3.9744
138.8	0.508005	0.384928	0.179472	0.327191	0.116187		17.25	25.5826	17.25	3.8724
139	0.508898	0.385198	0.180111	0.327324	0.116192		17.27	25.2787	17.28	3.7788
139.2	0.509957	0.385877	0.180915	0.327918	0.11668		17.3	24.8457	17.3	3.6864
139.4	0.510866	0.386651	0.181057	0.328355	0.116959		17.32	24.2991	17.33	3.6024
139.6	0.511204	0.387053	0.181318	0.328993	0.116584		17.35	23.6843	17.35	3.516
139.8	0.511927	0.387185	0.181688	0.328962	0.116319		17.37	23.0043	17.38	3.4224
140	0.511955	0.387343	0.181571	0.328703	0.116713		17.4	22.199	17.4	3.3312
140.2	0.512433	0.387663	0.182211	0.328677	0.117185		17.42	21.3457	17.43	3.2412
140.4	0.512883	0.388188	0.182464	0.328671	0.117939		17.45	20.473	17.45	3.1536
140.6	0.513134	0.388814	0.181922	0.329482	0.118044		17.47	19.6071	17.47	3.072
140.8	0.513214	0.389242	0.181898	0.329037	0.118019		17.5	18.6581	17.5	2.9928
141	0.513774	0.38951	0.182174	0.32871	0.11808		17.52	17.7507	17.52	2.9184
141.2	0.513923	0.389594	0.182587	0.328963	0.118052		17.55	16.8187	17.55	2.8428
141.4	0.514114	0.389375	0.182244	0.328789	0.11797		17.57	15.9673	17.57	2.7732
141.6	0.514016	0.389211	0.182066	0.328623	0.117402		17.6	15.084	17.6	2.6988
141.8	0.513527	0.389404	0.1817	0.329174	0.117026		17.62	14.2639	17.62	2.6376
142	0.513513	0.38908	0.182122	0.32912	0.117136		17.65	13.4568	17.65	2.568
142.2	0.513946	0.389054	0.181957	0.329137	0.116692		17.67	12.6955	17.67	2.5068
142.4	0.513975	0.38868	0.181794	0.328966	0.116386		17.7	12.0439	17.7	2.4432
142.6	0.51497	0.38886	0.182317	0.329592	0.116846		17.72	11.3882	17.72	2.3856
142.8	0.515535	0.389059	0.18228	0.330192	0.116895		17.75	10.7656	17.75	2.3352
143	0.515637	0.389627	0.182586	0.330848	0.116262		17.77	10.19	17.77	2.2848
143.2	0.516502	0.39058	0.182778	0.331575	0.116655		17.79	9.7131	17.8	2.2308
143.4	0.516411	0.391534	0.182348	0.332146	0.116444		17.82	9.2343	17.82	2.184
143.6	0.51671	0.392155	0.182379	0.332748	0.116451		17.84	8.7863	17.85	2.1408
143.8	0.516898	0.392277	0.182655	0.332299	0.116526		17.87	8.3741	17.87	2.0964
144	0.517077	0.392309	0.182801	0.332228	0.117152		17.89	8.0342	17.9	2.0496
144.2	0.517682	0.392591	0.183202	0.332648	0.117977		17.92	7.6959	17.92	2.0052
144.4	0.517577	0.392965	0.183068	0.333329	0.118356		17.94	7.3768	17.95	1.9656
144.6	0.518106	0.393325	0.183509	0.333846	0.118795		17.97	7.0875	17.97	1.9284
144.8	0.518861	0.393315	0.184601	0.332996	0.119432		17.99	6.8242	18	1.8852
145	0.519431	0.393371	0.185327	0.33379	0.119667		18.02	6.589	18.02	1.8396
145.2	0.519486	0.393526	0.185824	0.334418	0.119781		18.04	6.3528	18.05	1.806
145.4	0.518988	0.392769	0.185775	0.334195	0.119574		18.07	6.1406	18.07	1.7688
145.6	0.519562	0.392187	0.186221	0.33361	0.119768		18.09	5.9364	18.1	1.7328
145.8	0.519617	0.393136	0.186686	0.334538	0.119934		18.12	5.7437	18.12	1.692
146	0.519631	0.393396	0.186549	0.334809	0.119286		18.14	5.5549	18.15	1.6596
146.2	0.520314	0.393094	0.186212	0.334313	0.118697		18.17	5.3802	18.17	1.6308
146.4	0.520772	0.39369	0.18606	0.334604	0.118542		18.19	5.2096	18.2	1.5984
146.6	0.521468	0.394565	0.186358	0.335086	0.11836		18.22	5.0538	18.22	1.5708
146.8	0.521592	0.394836	0.186491	0.33506	0.118286		18.24	4.8999	18.25	1.5396
147	0.521331	0.3953	0.186386	0.335017	0.117597		18.27	4.7478	18.27	1.5204
147.2	0.521408	0.395329	0.186179	0.334762	0.117655		18.29	4.6011	18.3	1.4988
147.4	0.520485	0.39561	0.185602	0.33466	0.117033		18.32	4.4712	18.32	1.4736
147.6	0.520245	0.395952	0.185542	0.334981	0.117001		18.34	4.3394	18.35	1.452
147.8	0.520177	0.395748	0.185113	0.334812	0.117016		18.37	4.2067	18.37	1.428
148	0.52087	0.395767	0.185099	0.335426	0.117687		18.39	4.079	18.4	1.41
148.2	0.521416	0.395865	0.185451	0.335987	0.118331		18.42	3.9589	18.42	1.3824
148.4	0.521666	0.396105	0.185803	0.336167	0.118331		18.44	3.8517	18.45	1.3596
148.6	0.522529	0.395933	0.18626	0.336415	0.119178		18.47	3.7347	18.47	1.3404
148.8	0.52245	0.395206	0.186177	0.336091	0.118852		18.49	3.6189	18.5	1.3236
149	0.522679	0.394338	0.186186	0.336009	0.119227		18.52	3.5102	18.52	1.3032
149.2	0.522662	0.394384	0.185924	0.335652	0.119348		18.54	3.4115	18.55	1.2864
149.4	0.522765	0.394376	0.1857	0.335463	0.119377		18.57	3.3053	18.57	1.2708
149.6	0.523694	0.394549	0.185564	0.335193	0.119623		18.59	3.2028	18.6	1.2588
149.8	0.523543	0.395791	0.185595	0.335904	0.11928		18.62	3.1082	18.62	1.2456
150	0.523926	0.396604	0.185741	0.336194	0.119172		18.64	3.0121	18.64	1.2288
150.2	0.525181	0.396814	0.186509	0.336721	0.119558		18.67	2.9249	18.67	1.2156
150.4	0.525776	0.397989	0.187033	0.337539	0.120099		18.69	2.8367	18.69	1.1964
150.6	0.526266	0.398006	0.1876	0.337788	0.120101		18.72	2.7549	18.72	1.1856
150.8	0.526516	0.398583	0.188018	0.338462	0.120463		18.74	2.6713	18.74	1.17
151	0.526604	0.398802	0.188071	0.338678	0.120228		18.77	2.5946	18.77	1.1544
151.2	0.52661	0.399049	0.18829	0.339068	0.120223		18.79	2.5206	18.79	1.1448
151.4	0.526827	0.399331	0.188942	0.339341	0.120458		18.82	2.4469	18.82	1.1376
151.6	0.527782	0.39979	0.18946	0.340084	0.120718		18.84	2.3759	18.84	1.122
151.8	0.528234	0.399298	0.189825	0.340369	0.12105		18.87	2.3099	18.87	1.1124
152	0.528714	0.398706	0.190391	0.340686	0.12157		18.89	2.2446	18.89	1.1028
152.2	0.528676	0.398356	0.190512	0.340385	0.121686		18.92	2.1797	18.92	1.0956
152.4	0.529248	0.39803	0.190505	0.340003	0.122001		18.94	2.1169	18.94	1.0884
152.6	0.529427	0.397433	0.190359	0.339566	0.122		18.97	2.0617	18.97	1.0812
152.8	0.529059	0.39696	0.189528	0.338554	0.121562		18.99	2.0043	18.99	1.0824
153	0.529167	0.397218	0.188946	0.3382	0.121868		19.01	1.9484	19.02	1.0752
153.2	0.529206	0.39781	0.188894	0.338365	0.121757		19.04	1.894	19.04	1.08
153.4	0.529385	0.397984	0.188509	0.338108	0.121805		19.06	1.8442	19.07	1.0788
153.6	0.529188	0.39835	0.188027	0.33789	0.121592		19.09	1.7997	19.09	1.0788
153.8	0.529055	0.399293	0.188347	0.338121	0.121754		19.11	1.7525	19.12	1.0764
154	0.529734	0.399862	0.188383	0.338269	0.12207		19.14	1.7068	19.14	1.0716
154.2	0.530041	0.400612	0.188103	0.338545	0.122091		19.16	1.6656	19.17	1.0752
154.4	0.529842	0.401301	0.18776	0.338471	0.122325		19.19	1.6272	19.19	1.0776
154.6	0.529787	0.401625	0.187378	0.338701	0.122023		19.21	1.5872	19.22	1.0812
154.8	0.530297	0.402303	0.187373	0.338533	0.121978		19.24	1.5494	19.24	1.0884
155	0.530134	0.40235	0.187171	0.338535	0.121648		19.26	1.5139	19.27	1.0884
155.2	0.530183	0.403111	0.187255	0.339006	0.120831		19.29	1.4802	19.29	1.0992
155.4	0.530598	0.403492	0.18794	0.339149	0.120811		19.31	1.4458	19.32	1.1076
155.6	0.530957	0.403669	0.188767	0.339808	0.12064		19.34	1.4134	19.34	1.1112
155.8	0.531066	0.40363	0.188959	0.340476	0.120782		19.36	1.3812	19.37	1.1208
156	0.531152	0.403792	0.189003	0.340846	0.121041		19.39	1.3495	19.39	1.1304
156.2	0.531392	0.403537	0.18949	0.340937	0.120992		19.41	1.3215	19.42	1.1388
156.4	0.531671	0.403475	0.189919	0.341486	0.121123		19.44	1.2938	19.44	1.1484
156.6	0.531684	0.403156	0.189922	0.341311	0.120788		19.46	1.2659	19.47	1.1544
156.8	0.531659	0.403267	0.18973	0.34196	0.121103		19.49	1.2406	19.49	1.17
157	0.532539	0.403349	0.190478	0.342394	0.121755		19.51	1.2177	19.52	1.1856
157.2	0.532945	0.403044	0.191336	0.3428	0.122264		19.54	1.194	19.54	1.1988
157.4	0.532811	0.402575	0.191221	0.342658	0.1223		19.56	1.1713	19.57	1.212
157.6	0.532839	0.402178	0.191137	0.342757	0.122287		19.59	1.1501	19.59	1.2324
157.8	0.532624	0.401703	0.191092	0.342349	0.122158		19.61	1.1316	19.62	1.2564
158	0.53293	0.401321	0.191113	0.341618	0.122587		19.64	1.1111	19.64	1.2792
158.2	0.532799	0.401393	0.191497	0.341255	0.123144		19.66	1.0909	19.67	1.302
158.4	0.533421	0.401414	0.19171	0.341366	0.123903		19.69	1.0704	19.69	1.3236
158.6	0.533226	0.401203	0.191682	0.341166	0.123714		19.71	1.05	19.72	1.3536
158.8	0.533956	0.40063	0.192089	0.340457	0.124169		19.74	1.0305	19.74	1.3836
159	0.534081	0.401652	0.192576	0.341158	0.124091		19.76	1.0097	19.76	1.4112
159.2	0.534824	0.402072	0.19287	0.341249	0.124346		19.79	0.9894	19.79	1.4388
159.4	0.534858	0.402608	0.192933	0.341723	0.124841		19.81	0.9713	19.81	1.4712
159.6	0.535142	0.402781	0.19323	0.342088	0.124845		19.84	0.9519	19.84	1.5012
159.8	0.535046	0.403299	0.192859	0.342227	0.124756		19.86	0.9356	19.86	1.5396
160	0.534533	0.402998	0.192624	0.34172	0.124693		19.89	0.9211	19.89	1.5708
160.2	0.53445	0.402996	0.192564	0.342159	0.124373		19.91	0.907	19.91	1.6116
160.4	0.534512	0.403466	0.192318	0.342903	0.124628		19.94	0.8942	19.94	1.6524
160.6	0.534663	0.403746	0.192403	0.342926	0.12495		19.96	0.8812	19.96	1.692
160.8	0.534721	0.404322	0.192584	0.343738	0.125389		19.99	0.8695	19.99	1.7304
161	0.535012	0.404563	0.192784	0.344214	0.125646		20.01	0.8571	20.01	1.77
161.2	0.53462	0.404711	0.192674	0.344201	0.125362		20.04	0.8461	20.04	1.8108
161.4	0.534555	0.405211	0.192337	0.344546	0.124965		20.06	0.8346	20.06	1.848
161.6	0.53495	0.405327	0.192615	0.34463	0.12504		20.09	0.8231	20.09	1.8852
161.8	0.534848	0.405728	0.192482	0.344641	0.124602		20.11	0.8122	20.11	1.9224
162	0.535813	0.406449	0.192923	0.344968	0.125151		20.14	0.8013	20.14	1.9656
162.2	0.535833	0.407299	0.19251	0.34559	0.124576		20.16	0.7914	20.16	1.998
162.4	0.536208	0.408115	0.191879	0.345917	0.123972		20.19	0.78	20.19	2.0352
162.6	0.536522	0.407867	0.192146	0.34584	0.123619		20.21	0.7695	20.21	2.0796
162.8	0.537452	0.408221	0.192244	0.34645	0.12384		20.23	0.7595	20.24	2.1252
163	0.538009	0.409775	0.192415	0.347799	0.123684		20.26	0.7502	20.26	2.1744
163.2	0.538441	0.409643	0.191941	0.348072	0.123663		20.28	0.7403	20.29	2.2212
163.4	0.538406	0.410183	0.191685	0.348802	0.123834		20.31	0.73	20.31	2.2716
163.6	0.538761	0.410532	0.192045	0.348668	0.123921		20.33	0.7203	20.34	2.322
163.8	0.539074	0.410841	0.191862	0.349054	0.123745		20.36	0.7105	20.36	2.3688
164	0.539389	0.410988	0.19154	0.349189	0.123748		20.38	0.7002	20.39	2.4108
164.2	0.539771	0.411669	0.191559	0.349643	0.124258		20.41	0.6903	20.41	2.448
164.4	0.540439	0.412014	0.192442	0.349907	0.125306		20.43	0.6802	20.44	2.4864
164.6	0.540695	0.412058	0.193119	0.349437	0.125662		20.46	0.6699	20.46	2.5296
164.8	0.541225	0.412255	0.193689	0.349554	0.126288		20.48	0.6607	20.49	2.5752
165	0.541825	0.412685	0.193896	0.349862	0.126377		20.51	0.6515	20.51	2.6172
165.2	0.542282	0.413271	0.194586	0.350058	0.127179		20.53	0.6428	20.54	2.658
165.4	0.542265	0.413664	0.194556	0.350676	0.126941		20.56	0.6335	20.56	2.7036
165.6	0.542457	0.413689	0.195016	0.350599	0.126654		20.58	0.625	20.59	2.742
165.8	0.542306	0.414494	0.194674	0.350895	0.125722		20.61	0.6175	20.61	2.7828
166	0.54203	0.414761	0.194306	0.351212	0.125431		20.63	0.6095	20.64	2.8116
166.2	0.541473	0.414789	0.193499	0.3513	0.124623		20.66	0.6022	20.66	2.8416
166.4	0.541381	0.414708	0.193305	0.351195	0.124281		20.68	0.5951	20.69	2.8764
166.6	0.541807	0.414754	0.193632	0.35165	0.124382		20.71	0.5871	20.71	2.9088
166.8	0.541305	0.415381	0.193187	0.352291	0.124249		20.73	0.5796	20.74	2.9364
167	0.541296	0.415568	0.193164	0.352737	0.124116		20.76	0.5722	20.76	2.9556
167.2	0.541429	0.415177	0.192814	0.352749	0.124183		20.78	0.5649	20.79	2.9796
167.4	0.541216	0.415563	0.192613	0.353339	0.124304		20.81	0.558	20.81	3.0048
167.6	0.541145	0.415546	0.192502	0.35294	0.123972		20.83	0.5504	20.84	3.0216
167.8	0.541802	0.41552	0.192391	0.353117	0.124199		20.86	0.5434	20.86	3.0444
168	0.542474	0.415638	0.192398	0.352802	0.124628		20.88	0.5362	20.89	3.0576
168.2	0.542951	0.415604	0.193045	0.352357	0.125079		20.91	0.5294	20.91	3.0756
168.4	0.543717	0.415559	0.194427	0.352577	0.12603		20.93	0.5221	20.93	3.0876
168.6	0.544078	0.415278	0.194862	0.352298	0.125962		20.96	0.5149	20.96	3.0996
168.8	0.54496	0.415284	0.195307	0.352628	0.126676		20.98	0.5068	20.98	3.1128
169	0.545343	0.415078	0.195746	0.352617	0.127195		21.01	0.4996	21.01	3.1152
169.2	0.54529	0.414898	0.196316	0.35272	0.128137		21.03	0.4929	21.03	3.1236
169.4	0.545558	0.414891	0.196365	0.35258	0.127813		21.06	0.4853	21.06	3.1236
169.6	0.54628	0.414967	0.19647	0.352472	0.127511		21.08	0.4781	21.08	3.1188
169.8	0.546181	0.415417	0.196514	0.352447	0.12748		21.11	0.4709	21.11	3.1068
170	0.546099	0.415924	0.196093	0.352706	0.127757		21.13	0.4645	21.13	3.0912
170.2	0.545878	0.416025	0.195758	0.353037	0.1276		21.16	0.4592	21.16	3.0708
170.4	0.545296	0.41648	0.1952	0.353549	0.126906		21.18	0.4528	21.18	3.0444
170.6	0.54513	0.416616	0.19538	0.353729	0.126627		21.21	0.4471	21.21	3.0168
170.8	0.545335	0.416574	0.195352	0.353411	0.126256		21.23	0.4422	21.23	2.9856
171	0.545387	0.416713	0.19483	0.354174	0.125722		21.26	0.4367	21.26	2.9616
171.2	0.544972	0.416612	0.19431	0.35415	0.125528		21.28	0.4315	21.28	2.9364
171.4	0.544624	0.416884	0.194407	0.354677	0.125055		21.31	0.4262	21.31	2.9016
171.6	0.544891	0.417129	0.194618	0.354822	0.124943		21.33	0.4217	21.33	2.8608
171.8	0.545399	0.417486	0.194939	0.355686	0.125105		21.36	0.4183	21.36	2.8236
172	0.545951	0.417598	0.195827	0.355915	0.125284		21.38	0.4137	21.38	2.7876
172.2	0.546007	0.417509	0.196231	0.355672	0.125112		21.41	0.4095	21.41	2.748
172.4	0.546176	0.417222	0.196118	0.355576	0.125213		21.43	0.4066	21.43	2.6964
172.6	0.546162	0.417323	0.195965	0.355357	0.124903		21.45	0.4035	21.46	2.6412
172.8	0.546369	0.416496	0.195983	0.354787	0.12512		21.48	0.4005	21.48	2.5932
173	0.546499	0.416474	0.196375	0.354004	0.125237		21.5	0.3973	21.51	2.5404
173.2	0.546893	0.416606	0.196356	0.353834	0.125303		21.53	0.3944	21.53	2.4804
173.4	0.547547	0.41732	0.196232	0.354222	0.125045		21.55	0.3925	21.56	2.4192
173.6	0.548038	0.418512	0.196172	0.354205	0.125227		21.58	0.39	21.58	2.3604
173.8	0.547695	0.419365	0.196016	0.354106	0.125727		21.6	0.3868	21.61	2.3088
174	0.547868	0.420034	0.195525	0.354438	0.125871		21.63	0.3837	21.63	2.2536
174.2	0.54755	0.419886	0.195105	0.35447	0.126014		21.65	0.3809	21.66	2.1984
174.4	0.547343	0.420363	0.195106	0.354611	0.125601		21.68	0.3782	21.68	2.1492
174.6	0.547868	0.420708	0.195385	0.354812	0.126149		21.7	0.375	21.71	2.0928
174.8	0.548455	0.42134	0.195147	0.355085	0.126257		21.73	0.3711	21.73	2.0388
175	0.547896	0.422254	0.194727	0.356339	0.126339		21.75	0.3673	21.76	1.98
175.2	0.547922	0.422363	0.195157	0.356435	0.12652		21.78	0.364	21.78	1.9284
175.4	0.548716	0.422989	0.195959	0.357753	0.126797		21.8	0.3602	21.81	1.8708
175.6	0.54915	0.422627	0.19631	0.358094	0.126864		21.83	0.3563	21.83	1.8204
175.8	0.549438	0.422405	0.195892	0.358178	0.126561		21.85	0.3522	21.86	1.7688
176	0.54971	0.422126	0.196201	0.35814	0.126544		21.88	0.3487	21.88	1.7208
176.2	0.549493	0.422425	0.195652	0.358462	0.126201		21.9	0.3462	21.91	1.6752
176.4	0.549633	0.422438	0.195675	0.358689	0.126044		21.93	0.3434	21.93	1.6284
176.6	0.549278	0.422511	0.195523	0.358841	0.125407		21.95	0.3419	21.96	1.584
176.8	0.550036	0.422492	0.196208	0.358665	0.12537		21.98	0.341	21.98	1.542
177	0.550608	0.423361	0.196533	0.358916	0.125241		22	0.34	22.01	1.5048
177.2	0.551123	0.423384	0.196525	0.359213	0.124875		22.03	0.3407	22.03	1.4604
177.4	0.551206	0.423846	0.196651	0.359451	0.125109		22.05	0.3419	22.06	1.428
177.6	0.55145	0.423806	0.196906	0.359098	0.125783		22.08	0.3445	22.08	1.3968
177.8	0.551199	0.423577	0.196781	0.358752	0.125887		22.1	0.348	22.1	1.3716
178	0.551298	0.423358	0.196603	0.358668	0.126275		22.13	0.3536	22.13	1.3416
178.2	0.55142	0.423347	0.196984	0.358023	0.126827		22.15	0.3598	22.15	1.3176
178.4	0.551334	0.423488	0.197001	0.357983	0.126417		22.18	0.3665	22.18	1.302
178.6	0.551501	0.423679	0.196982	0.358179	0.126962		22.2	0.3742	22.2	1.2804
178.8	0.551547	0.42454	0.19715	0.358593	0.126745		22.23	0.3822	22.23	1.266
179	0.551484	0.424896	0.197287	0.359308	0.12681		22.25	0.3906	22.25	1.2516
179.2	0.551803	0.424257	0.197228	0.359192	0.126757		22.28	0.3985	22.28	1.2408
179.4	0.552312	0.423789	0.197316	0.359411	0.127019		22.3	0.4056	22.3	1.242
179.6	0.552386	0.423358	0.19714	0.359178	0.126895		22.33	0.4126	22.33	1.2324
179.8	0.55313	0.423459	0.196826	0.359004	0.127221		22.35	0.4187	22.35	1.236
180	0.55332	0.423691	0.197395	0.359734	0.127743		22.38	0.4232	22.38	1.2336
180.2	0.553805	0.424677	0.198079	0.360424	0.128538		22.4	0.426	22.4	1.2384
180.4	0.554716	0.42495	0.198661	0.360887	0.129085		22.43	0.4268	22.43	1.2444
180.6	0.5549	0.42525	0.198227	0.361609	0.128627		22.45	0.4251	22.45	1.2456
180.8	0.555487	0.425987	0.198457	0.362131	0.128925		22.48	0.4219	22.48	1.2576
181	0.554969	0.426151	0.197695	0.36263	0.128402		22.5	0.4172	22.5	1.2648
181.2	0.55493	0.426065	0.19754	0.363043	0.12805		22.53	0.41	22.53	1.2828
181.4	0.554901	0.425851	0.197572	0.36297	0.128464		22.55	0.4017	22.55	1.3056
181.6	0.554953	0.426287	0.197264	0.363646	0.128535		22.58	0.3918	22.58	1.32
181.8	0.554883	0.426851	0.197185	0.363861	0.128585		22.6	0.3814	22.6	1.3428
182	0.55514	0.426809	0.197266	0.36373	0.128644		22.63	0.3704	22.63	1.3692
182.2	0.555334	0.427388	0.197494	0.363608	0.128303		22.65	0.3584	22.65	1.3944
182.4	0.55484	0.427397	0.196712	0.363882	0.127359		22.67	0.3462	22.68	1.422
182.6	0.554732	0.427441	0.196749	0.364136	0.127242		22.7	0.3334	22.7	1.44
182.8	0.554378	0.428053	0.196121	0.364761	0.126289		22.72	0.3214	22.73	1.464
183	0.554199	0.427714	0.195791	0.364513	0.126111		22.75	0.3097	22.75	1.5024
183.2	0.554613	0.427256	0.195856	0.364046	0.126183		22.77	0.2986	22.78	1.5336
183.4	0.555222	0.427677	0.196427	0.363957	0.125866		22.8	0.2877	22.8	1.5756
183.6	0.555711	0.427254	0.196574	0.363176	0.125667		22.82	0.278	22.83	1.614
183.8	0.556707	0.427459	0.19748	0.36329	0.126564		22.85	0.2694	22.85	1.6584
184	0.556706	0.42754	0.197844	0.363595	0.126801		22.87	0.2616	22.88	1.7076
184.2	0.556653	0.427807	0.198276	0.364021	0.12714		22.9	0.2539	22.9	1.7508
184.4	0.556378	0.427542	0.198502	0.364416	0.127214		22.92	0.247	22.93	1.7964
184.6	0.555259	0.426655	0.197761	0.364167	0.126469		22.95	0.2418	22.95	1.8444
184.8	0.554743	0.426568	0.1978	0.36388	0.126715		22.97	0.2375	22.98	1.89
185	0.554529	0.426825	0.197925	0.364196	0.126794		23	0.2325	23	1.932
185.2	0.554969	0.426795	0.198447	0.364226	0.127406		23.02	0.2291	23.03	1.9836
185.4	0.555573	0.427145	0.198695	0.36431	0.12766		23.05	0.226	23.05	2.0328
185.6	0.555695	0.428147	0.198972	0.364864	0.128427		23.07	0.2231	23.08	2.0916
185.8	0.556218	0.42851	0.199092	0.364525	0.128779		23.1	0.2205	23.1	2.1444
186	0.556817	0.429171	0.199136	0.364814	0.129065		23.12	0.2178	23.13	2.1972
186.2	0.557476	0.429306	0.198634	0.364889	0.129214		23.15	0.2161	23.15	2.2488
186.4	0.557708	0.429613	0.197956	0.364364	0.12945		23.17	0.2139	23.18	2.3112
186.6	0.557577	0.429918	0.197559	0.364675	0.129104		23.2	0.2112	23.2	2.3664
186.8	0.558031	0.430652	0.197229	0.364592	0.12911		23.22	0.2092	23.23	2.4192
187	0.559287	0.431281	0.197769	0.364904	0.129665		23.25	0.2072	23.25	2.4672
187.2	0.560232	0.431859	0.198169	0.365698	0.129587		23.27	0.2052	23.27	2.5152
187.4	0.561096	0.432732	0.198654	0.366251	0.128981		23.3	0.2022	23.3	2.5656
187.6	0.561901	0.432295	0.199294	0.366408	0.129327		23.32	0.1991	23.32	2.61
187.8	0.562227	0.43325	0.200374	0.367678	0.129857		23.35	0.1964	23.35	2.6556
188	0.561975	0.433293	0.200353	0.367917	0.129423		23.37	0.1943	23.37	2.6904
188.2	0.561626	0.433517	0.201113	0.368239	0.129482		23.4	0.1917	23.4	2.7276
188.4	0.561431	0.433363	0.201592	0.36808	0.129488		23.42	0.1892	23.42	2.7624
188.6	0.560929	0.432723	0.201496	0.367341	0.129322		23.45	0.1859	23.45	2.7888
188.8	0.560809	0.433153	0.202183	0.367659	0.129477		23.47	0.1827	23.47	2.8116
189	0.561454	0.434062	0.202596	0.367987	0.129951		23.5	0.1793	23.5	2.8248
189.2	0.561105	0.433672	0.202573	0.367617	0.129884		23.52	0.1758	23.52	2.8368
189.4	0.560882	0.433646	0.202022	0.367626	0.1296		23.55	0.1723	23.55	2.8284
189.6	0.561064	0.433625	0.201875	0.367351	0.130255		23.57	0.1686	23.57	2.8152
189.8	0.561459	0.433207	0.201324	0.367356	0.130402		23.6	0.1648	23.6	2.7996
190	0.561468	0.432956	0.200813	0.367119	0.130467		23.62	0.1613	23.62	2.7744
190.2	0.561948	0.432462	0.200744	0.366622	0.1306		23.65	0.1573	23.65	2.748
190.4	0.561939	0.432952	0.200469	0.366788	0.130395		23.67	0.1534	23.67	2.7096
190.6	0.561686	0.432666	0.200547	0.367142	0.129933		23.7	0.1488	23.7	2.6664
190.8	0.562594	0.433171	0.201081	0.366949	0.130535		23.72	0.144	23.72	2.6172
191	0.562888	0.43331	0.201032	0.36776	0.130309		23.75	0.1393	23.75	2.562
191.2	0.562638	0.433419	0.200794	0.368127	0.129781		23.77	0.1352	23.77	2.4972
191.4	0.562871	0.433437	0.201202	0.368411	0.129307		23.8	0.131	23.8	2.4204
191.6	0.562898	0.43347	0.201392	0.368761	0.129192		23.82	0.1264	23.82	2.34
191.8	0.562747	0.434258	0.202062	0.369271	0.128918		23.85	0.1229	23.85	2.2608
192	0.562832	0.434454	0.201838	0.369103	0.128467		23.87	0.1194	23.87	2.1732
192.2	0.562607	0.434697	0.202234	0.369127	0.128923		23.89	0.1157	23.9	2.0772
192.4	0.562188	0.434773	0.201989	0.369458	0.128917		23.92	0.1122	23.92	1.9848
192.6	0.562296	0.434878	0.20231	0.369662	0.129039		23.94	0.109	23.95	1.89
192.8	0.562553	0.435173	0.202487	0.370365	0.129215		23.97	0.1055	23.97	1.7964
193	0.562876	0.436068	0.201984	0.370859	0.129821
193.2	0.562709	0.435431	0.20171	0.370722	0.130105
193.4	0.563433	0.435738	0.201792	0.371418	0.130637
193.6	0.563705	0.435708	0.20179	0.371429	0.131095
193.8	0.563869	0.435762	0.201945	0.371759	0.13153
194	0.564299	0.436393	0.202103	0.371907	0.131554
194.2	0.565165	0.436465	0.202361	0.371736	0.132055
194.4	0.56519	0.436686	0.20215	0.371379	0.132304
194.6	0.565083	0.436794	0.202423	0.371339	0.132375
194.8	0.565216	0.437446	0.202194	0.371902	0.132659
195	0.56489	0.4374	0.201638	0.372414	0.132034
195.2	0.564872	0.437751	0.201483	0.372307	0.131851
195.4	0.564525	0.437612	0.201395	0.372457	0.131738
195.6	0.564524	0.438182	0.201584	0.372562	0.131883
195.8	0.564862	0.438033	0.202353	0.372845	0.132253
196	0.56469	0.437506	0.202167	0.372722	0.132443
196.2	0.564441	0.437525	0.202434	0.372222	0.132676
196.4	0.564919	0.437426	0.202638	0.372214	0.132744
196.6	0.565665	0.437133	0.203208	0.371812	0.133012
196.8	0.565788	0.437353	0.202798	0.371804	0.133016
197	0.566084	0.438314	0.202555	0.372609	0.133123
197.2	0.566418	0.43822	0.202616	0.372386	0.133018
197.4	0.566436	0.438719	0.202114	0.372943	0.132129
197.6	0.566371	0.438259	0.201597	0.372746	0.13178
197.8	0.566976	0.438413	0.201652	0.373104	0.13164
198	0.567558	0.439026	0.201565	0.373715	0.131051
198.2	0.567807	0.438837	0.2014	0.37354	0.131011
198.4	0.567775	0.43902	0.201655	0.374116	0.130694
198.6	0.568009	0.439623	0.201653	0.375563	0.130414
198.8	0.567745	0.439695	0.201694	0.376624	0.130266
199	0.5673	0.43957	0.201385	0.377186	0.129515
199.2	0.566796	0.440706	0.200879	0.377267	0.129486
199.4	0.566297	0.441017	0.201296	0.377852	0.129764
199.6	0.566345	0.441473	0.201437	0.377985	0.130011
199.8	0.567134	0.441582	0.201952	0.378111	0.130565
200	0.567166	0.441281	0.202263	0.377247	0.131002
200.2	0.567347	0.441556	0.202168	0.376219	0.131497
200.4	0.567797	0.44164	0.20259	0.376071	0.131988
200.6	0.56774	0.441616	0.202787	0.375711	0.132603
200.8	0.567649	0.442027	0.201885	0.376037	0.13265
201	0.568165	0.442775	0.201813	0.376443	0.132917
201.2	0.567955	0.442859	0.201658	0.376435	0.132732
201.4	0.567592	0.442981	0.201366	0.37712	0.132565
201.6	0.567939	0.442875	0.201665	0.377157	0.13286
201.8	0.5682	0.443162	0.201626	0.377201	0.132657
202	0.568634	0.443589	0.202336	0.377463	0.132595
202.2	0.569007	0.443058	0.202698	0.377245	0.133155
202.4	0.569375	0.443278	0.203274	0.377541	0.133134
202.6	0.569538	0.443522	0.203467	0.378223	0.132908
202.8	0.569502	0.443402	0.203303	0.378632	0.132034
203	0.569425	0.443825	0.202927	0.379066	0.131369
203.2	0.569586	0.444739	0.203214	0.379021	0.131266
203.4	0.569698	0.444757	0.203692	0.379715	0.131025
203.6	0.570435	0.444474	0.203542	0.379824	0.131064
203.8	0.571631	0.444226	0.204401	0.379611	0.131376
204	0.57161	0.44351	0.204188	0.379151	0.131467
204.2	0.571909	0.443447	0.204024	0.379289	0.131995
204.4	0.572156	0.442832	0.204222	0.378999	0.131777
204.6	0.572152	0.442485	0.20413	0.378839	0.131514
204.8	0.572513	0.442342	0.203656	0.378869	0.131692
205	0.572621	0.44244	0.203953	0.378697	0.131887
205.2	0.572344	0.442659	0.203993	0.379169	0.131846
205.4	0.571882	0.443183	0.2038	0.379321	0.132179
205.6	0.571961	0.442836	0.203637	0.378606	0.132497
205.8	0.571819	0.443215	0.203461	0.378466	0.132378
206	0.571541	0.443374	0.203219	0.378424	0.132427
206.2	0.571685	0.443778	0.20277	0.378628	0.132632
206.4	0.571469	0.444585	0.20262	0.379015	0.132534
206.6	0.571581	0.444822	0.202694	0.379377	0.13214
206.8	0.571483	0.444846	0.202237	0.379164	0.131734
207	0.570987	0.445473	0.20172	0.379682	0.131271
207.2	0.570521	0.445842	0.201553	0.379806	0.130742
207.4	0.570269	0.445602	0.201461	0.380071	0.130726
207.6	0.571196	0.445465	0.202032	0.38048	0.131369
207.8	0.571462	0.445853	0.202435	0.380582	0.131338
208	0.571665	0.445839	0.202766	0.380547	0.131557
208.2	0.572097	0.445898	0.203278	0.380595	0.13214
208.4	0.572554	0.44647	0.203798	0.380685	0.131988
208.6	0.573028	0.447215	0.204727	0.380792	0.13184
208.8	0.573718	0.447618	0.204823	0.380945	0.132256
209	0.574456	0.447884	0.205366	0.380849	0.132484
209.2	0.574848	0.448495	0.205568	0.381174	0.13243
209.4	0.574807	0.449134	0.205531	0.381726	0.132671
209.6	0.574691	0.448709	0.205066	0.382039	0.132605
209.8	0.575159	0.449584	0.204924	0.382901	0.132332
210	0.57533	0.44911	0.204654	0.383018	0.132348
210.2	0.575764	0.448934	0.204901	0.383169	0.132643
210.4	0.575902	0.448321	0.205411	0.382995	0.13309
210.6	0.576269	0.448024	0.205519	0.382796	0.132698
210.8	0.57584	0.448059	0.20494	0.382741	0.132182
211	0.575816	0.448296	0.204891	0.383142	0.132098
211.2	0.576022	0.448086	0.205464	0.383011	0.132234
211.4	0.57625	0.448094	0.205919	0.383149	0.132912
211.6	0.576685	0.448654	0.206447	0.383087	0.133345
211.8	0.576415	0.448701	0.20698	0.382446	0.133333
212	0.576643	0.448536	0.207887	0.381601	0.134028
212.2	0.576429	0.449051	0.208198	0.381249	0.134594
212.4	0.576697	0.449556	0.208879	0.381256	0.134658
212.6	0.576886	0.449952	0.209092	0.381304	0.134416
212.8	0.577372	0.450415	0.208887	0.381565	0.134587
213	0.578264	0.450261	0.209634	0.381519	0.134972
213.2	0.57848	0.450326	0.209656	0.381881	0.135277
213.4	0.578349	0.4503	0.209316	0.382637	0.135633
213.6	0.578092	0.450103	0.208678	0.382888	0.135819
213.8	0.578679	0.449998	0.208465	0.38328	0.136292
214	0.57867	0.449437	0.208222	0.38305	0.13627
214.2	0.578811	0.449067	0.208289	0.382798	0.136224
214.4	0.579297	0.449022	0.208486	0.382762	0.136815
214.6	0.578976	0.449667	0.207568	0.383276	0.136513
214.8	0.57869	0.450323	0.207181	0.383727	0.13609
215	0.578966	0.450723	0.207213	0.383748	0.136335
215.2	0.578625	0.451006	0.206791	0.384053	0.136272
215.4	0.578534	0.451618	0.206864	0.384304	0.136474
215.6	0.578784	0.451701	0.207311	0.384099	0.136908
215.8	0.578702	0.45177	0.207817	0.384147	0.13702
216	0.579344	0.452037	0.208305	0.383887	0.137691
216.2	0.579139	0.452792	0.208334	0.384333	0.137833
216.4	0.579663	0.453481	0.208659	0.385323	0.137554
216.6	0.579672	0.454239	0.208441	0.385875	0.13728
216.8	0.58012	0.454289	0.208947	0.386026	0.137381
217	0.580706	0.453653	0.209316	0.385802	0.137506
217.2	0.580676	0.453425	0.208953	0.385385	0.137372
217.4	0.580272	0.452818	0.208061	0.385396	0.136555
217.6	0.581099	0.452456	0.208408	0.385258	0.137083
217.8	0.581395	0.451788	0.208243	0.384871	0.136416
218	0.581079	0.45186	0.20776	0.384354	0.135446
218.2	0.581531	0.451377	0.20789	0.384101	0.13549
218.4	0.581803	0.451453	0.207808	0.384039	0.136108
218.6	0.581165	0.451472	0.207019	0.384088	0.135407
218.8	0.581168	0.451314	0.207165	0.384128	0.134702
219	0.580675	0.451259	0.207092	0.384038	0.13441
219.2	0.580751	0.451357	0.207351	0.384577	0.134165
219.4	0.581531	0.451207	0.20875	0.384686	0.13466
219.6	0.582017	0.451193	0.209427	0.385331	0.135153
219.8	0.582309	0.451762	0.210278	0.385359	0.135676
220	0.582259	0.451937	0.210697	0.385373	0.135924
220.2	0.582448	0.452961	0.210936	0.385995	0.136229
220.4	0.583076	0.453507	0.211272	0.38665	0.136037
220.6	0.583215	0.453592	0.211358	0.386858	0.13619
220.8	0.583789	0.453788	0.211531	0.387098	0.136676
221	0.584154	0.453733	0.211604	0.386559	0.13711
221.2	0.584894	0.453968	0.211914	0.38655	0.137226
221.4	0.585239	0.453636	0.212106	0.38669	0.137738
221.6	0.585639	0.453217	0.212524	0.386181	0.138095
221.8	0.585414	0.45339	0.211856	0.386006	0.137609
222	0.585352	0.453578	0.21142	0.386405	0.137975
222.2	0.585996	0.452887	0.211077	0.386088	0.138371
222.4	0.585698	0.453063	0.211037	0.385722	0.138464
222.6	0.58562	0.453026	0.210995	0.386006	0.137927
222.8	0.585656	0.452676	0.211099	0.385843	0.137967
223	0.585862	0.453034	0.211451	0.385914	0.138142
223.2	0.586757	0.452589	0.21221	0.38605	0.139096
223.4	0.587281	0.452377	0.213	0.386569	0.139689
223.6	0.587698	0.453102	0.21308	0.387248	0.140311
223.8	0.588085	0.453501	0.213671	0.387301	0.141231
224	0.588171	0.453776	0.213645	0.387774	0.141282
224.2	0.589184	0.454641	0.213749	0.388202	0.141502
224.4	0.589461	0.455176	0.213686	0.38915	0.141471
224.6	0.589072	0.455578	0.213661	0.389458	0.141348
224.8	0.588824	0.456283	0.213611	0.389575	0.141352
225	0.589286	0.456778	0.214079	0.389707	0.141332
225.2	0.589315	0.456982	0.214407	0.390031	0.141297
225.4	0.58886	0.456833	0.21478	0.389987	0.141176
225.6	0.588377	0.456499	0.214312	0.389676	0.140545
225.8	0.588609	0.456983	0.214055	0.389699	0.140461
226	0.588498	0.457362	0.214264	0.390076	0.140217
226.2	0.588523	0.457272	0.214006	0.389255	0.139002
226.4	0.588534	0.457799	0.214207	0.3894	0.139244
226.6	0.588849	0.458128	0.214346	0.389813	0.138987
226.8	0.589438	0.45817	0.214186	0.390158	0.139037
227	0.589966	0.458895	0.214519	0.390898	0.13927
227.2	0.590406	0.458801	0.214435	0.391322	0.139467
227.4	0.590763	0.459747	0.214503	0.392277	0.139545
227.6	0.591052	0.460263	0.214302	0.392226	0.140146
227.8	0.591202	0.460609	0.214436	0.393037	0.140262
228	0.591545	0.461105	0.214738	0.393618	0.14024
228.2	0.591336	0.461539	0.214411	0.394278	0.139949
228.4	0.59061	0.462176	0.21419	0.394956	0.140033
228.6	0.590276	0.462255	0.214286	0.395129	0.139775
228.8	0.59051	0.462804	0.214797	0.395495	0.14021
229	0.590747	0.462575	0.214834	0.395698	0.140337
229.2	0.589816	0.462308	0.214891	0.395499	0.140218
229.4	0.589511	0.461639	0.215055	0.395293	0.140084
229.6	0.589399	0.460698	0.214963	0.394093	0.140271
229.8	0.589435	0.460809	0.214587	0.393778	0.139748
230	0.589599	0.460545	0.214894	0.393627	0.139811
230.2	0.589662	0.459541	0.214346	0.392999	0.139398
230.4	0.590136	0.459223	0.214141	0.393285	0.140008
230.6	0.590535	0.458953	0.21413	0.392914	0.139578
230.8	0.590971	0.459008	0.213822	0.393061	0.13946
231	0.59065	0.459421	0.213499	0.393081	0.139211
231.2	0.591531	0.459879	0.21364	0.393531	0.13964
231.4	0.592013	0.460218	0.213659	0.393493	0.139898
231.6	0.592591	0.459901	0.21342	0.393499	0.139733
231.8	0.59279	0.460521	0.213613	0.394249	0.139899
232	0.592941	0.461084	0.213882	0.394552	0.140167
232.2	0.592621	0.462283	0.213417	0.395127	0.139937
232.4	0.593481	0.46284	0.214419	0.395095	0.140903
232.6	0.594073	0.463168	0.214924	0.395344	0.141436
232.8	0.594405	0.463718	0.215664	0.3955	0.142135
233	0.594338	0.463699	0.215823	0.396118	0.142139
233.2	0.594119	0.464246	0.216445	0.396402	0.142301
233.4	0.595023	0.464074	0.217043	0.396451	0.142923
233.6	0.595094	0.464489	0.217094	0.396496	0.14294
233.8	0.595111	0.464854	0.21699	0.397144	0.142817
234	0.595456	0.464619	0.217217	0.397421	0.14304
234.2	0.595552	0.464723	0.216872	0.397854	0.142493
234.4	0.595219	0.46491	0.216693	0.39785	0.141841
234.6	0.595047	0.464741	0.21652	0.397553	0.141236
234.8	0.594896	0.465223	0.216441	0.398013	0.141069
235	0.5949	0.465198	0.216222	0.398317	0.140683
235.2	0.595255	0.465409	0.216585	0.398723	0.14118
235.4	0.59509	0.464471	0.216375	0.398081	0.140584
235.6	0.595487	0.464354	0.216411	0.398168	0.140938
235.8	0.594881	0.464993	0.216275	0.398154	0.141094
236	0.595008	0.465058	0.216233	0.397459	0.140992
236.2	0.595572	0.46532	0.216589	0.397142	0.141391
236.4	0.596209	0.464435	0.217395	0.396573	0.142478
236.6	0.596047	0.464575	0.217405	0.396639	0.142362
236.8	0.596424	0.464989	0.217787	0.397082	0.142886
237	0.596286	0.465401	0.2178	0.397595	0.14306
237.2	0.595958	0.46636	0.217768	0.397913	0.143094
237.4	0.596269	0.466761	0.217401	0.398354	0.142946
237.6	0.595611	0.467124	0.216735	0.398733	0.142415
237.8	0.596032	0.46725	0.217063	0.398887	0.142714
238	0.596733	0.467727	0.21723	0.399169	0.142608
238.2	0.59728	0.468051	0.217552	0.399267	0.142863
238.4	0.597115	0.4681	0.217919	0.399421	0.142783
238.6	0.597542	0.467949	0.218013	0.399811	0.142901
238.8	0.597885	0.468324	0.21809	0.400393	0.142995
239	0.598045	0.468205	0.217949	0.400575	0.142957
239.2	0.597618	0.468734	0.218164	0.400775	0.142977
239.4	0.597829	0.468239	0.218592	0.400458	0.143131
239.6	0.598444	0.46838	0.219229	0.400363	0.143967
239.8	0.598272	0.468384	0.219488	0.399845	0.143757
240	0.598899	0.468171	0.219909	0.399175	0.143905
240.2	0.598948	0.467962	0.220123	0.399898	0.144094
240.4	0.598879	0.467754	0.219824	0.399846	0.143612
240.6	0.598495	0.467885	0.219512	0.400044	0.142784
240.8	0.597979	0.468296	0.219162	0.400491	0.142755
241	0.597567	0.468478	0.21856	0.400714	0.142424
241.2	0.596763	0.469023	0.218107	0.401527	0.141899
241.4	0.597055	0.469257	0.217729	0.402133	0.141576
241.6	0.596901	0.469069	0.217759	0.402432	0.141729
241.8	0.597145	0.469677	0.217883	0.402788	0.142009
242	0.59711	0.469884	0.217687	0.402625	0.141952
242.2	0.596743	0.469866	0.217414	0.402951	0.141765
242.4	0.596212	0.469901	0.216962	0.402942	0.141273
242.6	0.595711	0.469813	0.216522	0.402994	0.141025
242.8	0.595615	0.470312	0.216056	0.403107	0.140419
243	0.595604	0.470247	0.216195	0.402584	0.140691
243.2	0.595643	0.470767	0.217114	0.402767	0.141118
243.4	0.596529	0.470665	0.218083	0.40246	0.141608
243.6	0.59726	0.471144	0.218889	0.402556	0.142421
243.8	0.597381	0.470949	0.219091	0.401946	0.142281
244	0.597719	0.470617	0.219268	0.401913	0.142534
244.2	0.597706	0.470699	0.219376	0.402234	0.142038
244.4	0.598072	0.47076	0.219572	0.402001	0.141712
244.6	0.598803	0.470548	0.220003	0.402326	0.142248
244.8	0.599626	0.471093	0.220732	0.402963	0.143062
245	0.600114	0.471344	0.220621	0.403149	0.143101
245.2	0.600172	0.471285	0.220605	0.403403	0.143206
245.4	0.60068	0.471322	0.220315	0.403517	0.143223
245.6	0.601399	0.471082	0.220599	0.403587	0.143825
245.8	0.60199	0.47102	0.220438	0.4032	0.14397
246	0.601981	0.470893	0.220294	0.403256	0.14376
246.2	0.601977	0.470861	0.22045	0.403678	0.143559
246.4	0.602574	0.471088	0.220479	0.403856	0.143554
246.6	0.602004	0.471369	0.219989	0.404168	0.142931
246.8	0.602464	0.471406	0.220058	0.403649	0.142967
247	0.602969	0.471266	0.220533	0.403848	0.143745
247.2	0.602817	0.471871	0.221016	0.404495	0.143881
247.4	0.602665	0.472076	0.221153	0.404311	0.144048
247.6	0.602347	0.47231	0.221005	0.404652	0.144461
247.8	0.602218	0.472571	0.22062	0.404546	0.144138
248	0.602601	0.472657	0.220986	0.404892	0.144313
248.2	0.602559	0.473689	0.221129	0.405639	0.14428
248.4	0.602813	0.473634	0.22077	0.405752	0.144411
248.6	0.602905	0.473654	0.220823	0.405746	0.145097
248.8	0.602884	0.47407	0.220877	0.405632	0.144987
249	0.602892	0.474421	0.220071	0.405212	0.14437
249.2	0.602858	0.474224	0.219848	0.405091	0.144316
249.4	0.603067	0.473974	0.219877	0.404668	0.144253
249.6	0.603941	0.473307	0.220834	0.404397	0.144428
249.8	0.603753	0.473114	0.220482	0.404342	0.144131
250	0.603568	0.473492	0.220386	0.405128	0.144011
250.2	0.603658	0.473187	0.220577	0.405004	0.143762
250.4	0.603884	0.473279	0.220594	0.405386	0.143466
250.6	0.603185	0.472407	0.220529	0.404862	0.142908
250.8	0.603418	0.472444	0.220887	0.404555	0.143283
251	0.603811	0.472219	0.221117	0.405146	0.143815
251.2	0.603077	0.472232	0.221265	0.405253	0.143473
251.4	0.603461	0.472039	0.221392	0.405233	0.143721
251.6	0.603779	0.472133	0.221345	0.405501	0.143746
251.8	0.604309	0.472386	0.221692	0.405913	0.14401
252	0.604998	0.47177	0.221972	0.405823	0.144054
252.2	0.60514	0.471928	0.221979	0.405892	0.144487
252.4	0.605072	0.471342	0.221884	0.405619	0.14435
252.6	0.6054	0.471495	0.222452	0.405518	0.145261
252.8	0.605517	0.471918	0.222527	0.405333	0.145116
253	0.605935	0.472306	0.222458	0.405085	0.145353
253.2	0.605613	0.471962	0.222504	0.404994	0.145548
253.4	0.605381	0.471655	0.22269	0.404738	0.145588
253.6	0.605584	0.471882	0.222799	0.405056	0.145768
253.8	0.605778	0.472709	0.222468	0.405446	0.14632
254	0.606017	0.473231	0.222505	0.40551	0.146252
254.2	0.606363	0.474154	0.222898	0.405823	0.146419
254.4	0.606288	0.47528	0.22309	0.406704	0.146159
254.6	0.606371	0.475928	0.223486	0.406529	0.146055
254.8	0.606682	0.477591	0.223842	0.407505	0.14665
255	0.607145	0.477663	0.223935	0.407701	0.147253
255.2	0.607085	0.478243	0.223946	0.408512	0.146976
255.4	0.607576	0.478759	0.223948	0.40877	0.147057
255.6	0.6076	0.479045	0.224342	0.408832	0.147015
255.8	0.607462	0.478784	0.224139	0.409388	0.146538
256	0.608071	0.478692	0.224149	0.409433	0.146564
256.2	0.60829	0.478635	0.224301	0.40904	0.147214
256.4	0.60823	0.478517	0.224277	0.409284	0.147548
256.6	0.608517	0.478732	0.22438	0.40917	0.147951
256.8	0.60849	0.478675	0.224595	0.409336	0.148
257	0.608938	0.478281	0.224521	0.409351	0.148219
257.2	0.609185	0.477283	0.22464	0.409435	0.148569
257.4	0.609413	0.47678	0.224788	0.409694	0.148704
257.6	0.610254	0.476777	0.22492	0.410031	0.148919
257.8	0.610927	0.477245	0.224925	0.409939	0.148903
258	0.611394	0.477532	0.225104	0.409823	0.148415
258.2	0.611625	0.477967	0.22567	0.41039	0.148627
258.4	0.611535	0.478123	0.225914	0.410508	0.14795
258.6	0.611431	0.478119	0.225683	0.410662	0.147683
258.8	0.611753	0.479136	0.225391	0.411448	0.147705
259	0.612037	0.479512	0.225412	0.411782	0.147907
259.2	0.6123	0.480261	0.225689	0.412174	0.147888
259.4	0.611741	0.480669	0.225098	0.411763	0.147323
259.6	0.610879	0.480575	0.225098	0.411759	0.147157
259.8	0.610722	0.480398	0.224338	0.41138	0.14665
260	0.610949	0.480861	0.224428	0.41115	0.146985
260.2	0.610535	0.481197	0.224157	0.41097	0.147063
260.4	0.610156	0.481266	0.224106	0.411343	0.146899
260.6	0.610207	0.481308	0.224312	0.411248	0.146595
260.8	0.610421	0.480923	0.224596	0.411473	0.146904
261	0.61075	0.480837	0.224506	0.411732	0.147232
261.2	0.611347	0.48074	0.224707	0.411954	0.147519
261.4	0.611601	0.4814	0.224761	0.412737	0.147232
261.6	0.612306	0.48126	0.225533	0.412858	0.147548
261.8	0.612369	0.481244	0.225817	0.412507	0.147748
262	0.612478	0.481209	0.226121	0.412896	0.147671
262.2	0.613059	0.481182	0.226862	0.413562	0.148167
262.4	0.613105	0.481473	0.226795	0.413724	0.147834
262.6	0.613054	0.482337	0.226743	0.414399	0.147954
262.8	0.613495	0.483002	0.226989	0.414076	0.148302
263	0.613632	0.48263	0.227604	0.414169	0.148895
263.2	0.613864	0.482564	0.227712	0.413812	0.149405
263.4	0.613652	0.482259	0.227685	0.41332	0.149554
263.6	0.613275	0.482163	0.227541	0.413124	0.149456
263.8	0.613184	0.482325	0.22721	0.412525	0.149281
264	0.613622	0.482741	0.227519	0.412773	0.149577
264.2	0.613	0.482278	0.227102	0.412784	0.14886
264.4	0.61274	0.482159	0.227602	0.412638	0.14864
264.6	0.612425	0.482618	0.227049	0.413029	0.148341
264.8	0.612617	0.483139	0.226797	0.414038	0.148775
265	0.612811	0.483555	0.226859	0.414422	0.148972
265.2	0.61253	0.483608	0.226579	0.41441	0.148396
265.4	0.612475	0.483376	0.226889	0.414201	0.148679
265.6	0.612245	0.482795	0.227158	0.414213	0.14878
265.8	0.611572	0.483319	0.226801	0.414374	0.148667
266	0.612077	0.483822	0.226862	0.414928	0.148857
266.2	0.612134	0.483931	0.227093	0.414705	0.149017
266.4	0.611882	0.484048	0.226572	0.414527	0.148287
266.6	0.612442	0.484388	0.226887	0.414387	0.148602
266.8	0.612739	0.483935	0.226931	0.413901	0.148694
267	0.612639	0.483829	0.227204	0.413925	0.148774
267.2	0.612928	0.484005	0.227542	0.413537	0.148903
267.4	0.613196	0.484415	0.227503	0.413852	0.148636
267.6	0.613213	0.484275	0.227042	0.413602	0.148752
267.8	0.613102	0.484166	0.22732	0.413433	0.148651
268	0.613395	0.484252	0.227578	0.413693	0.148335
268.2	0.612484	0.483708	0.226866	0.413693	0.147619
268.4	0.612959	0.483895	0.227204	0.413611	0.147615
268.6	0.612865	0.484246	0.226544	0.414441	0.147488
268.8	0.613112	0.484031	0.2261	0.415109	0.147567
269	0.61274	0.48355	0.22581	0.414892	0.147138
269.2	0.612125	0.483128	0.2254	0.414835	0.147165
269.4	0.611939	0.482782	0.225414	0.414825	0.147506
269.6	0.611733	0.483368	0.225236	0.416109	0.147304
269.8	0.612134	0.483832	0.225231	0.416578	0.14814
270	0.6127	0.484126	0.225546	0.416941	0.148933
270.2	0.612627	0.485043	0.225558	0.417221	0.148951
270.4	0.613563	0.485819	0.225954	0.417872	0.149301
270.6	0.613556	0.486508	0.226174	0.417771	0.149794
270.8	0.613444	0.486515	0.226399	0.417435	0.149874
271	0.613365	0.487154	0.227033	0.417817	0.15016
271.2	0.613729	0.487292	0.227494	0.418249	0.150694
271.4	0.614206	0.488151	0.227895	0.419048	0.15119
271.6	0.614252	0.488312	0.227947	0.419024	0.151312
271.8	0.614078	0.488561	0.228439	0.419797	0.150667
272	0.6147	0.489096	0.228871	0.41984	0.15073
272.2	0.615443	0.48855	0.228806	0.419369	0.150633
272.4	0.615672	0.488251	0.228986	0.419185	0.150209
272.6	0.615645	0.488497	0.229322	0.41964	0.150213
272.8	0.616152	0.487973	0.229184	0.419056	0.150235
273	0.616181	0.487691	0.229346	0.418554	0.150381
273.2	0.616088	0.487383	0.22909	0.418375	0.150382
273.4	0.61579	0.48682	0.22881	0.417887	0.150422
273.6	0.615858	0.488006	0.228868	0.41898	0.150482
273.8	0.615707	0.48834	0.228525	0.418803	0.15067
274	0.615245	0.488974	0.228002	0.419223	0.150121
274.2	0.615162	0.489613	0.227776	0.419215	0.149625
274.4	0.615165	0.489	0.227491	0.418818	0.149327
274.6	0.614536	0.488695	0.22737	0.41855	0.149136
274.8	0.614716	0.489218	0.22741	0.418998	0.148774
275	0.614648	0.489948	0.227703	0.419946	0.148918
275.2	0.614869	0.490301	0.228097	0.420396	0.148903
275.4	0.614923	0.491106	0.228291	0.421216	0.148906
275.6	0.615237	0.491742	0.22876	0.42222	0.149165
275.8	0.615209	0.491614	0.22905	0.422436	0.149221
276	0.615452	0.491666	0.229129	0.422079	0.149416
276.2	0.615484	0.4913	0.229376	0.422223	0.149627
276.4	0.615013	0.491543	0.22953	0.422345	0.149739
276.6	0.615647	0.491729	0.230104	0.422419	0.150497
276.8	0.615831	0.490873	0.229746	0.421137	0.150855
277	0.615707	0.490964	0.229704	0.421594	0.151226
277.2	0.616072	0.490864	0.229398	0.421722	0.151353
277.4	0.615803	0.49104	0.229177	0.42177	0.151692
277.6	0.615814	0.491669	0.228906	0.422123	0.151259
277.8	0.615792	0.491325	0.228251	0.42183	0.151054
278	0.615408	0.491291	0.227409	0.42228	0.150164
278.2	0.615844	0.491084	0.22787	0.422039	0.150335
278.4	0.61604	0.490645	0.227624	0.422208	0.150103
278.6	0.616345	0.491169	0.227665	0.422677	0.150005
278.8	0.616594	0.491624	0.227581	0.422744	0.149719
279	0.616264	0.491691	0.22786	0.422569	0.149753
279.2	0.616778	0.492572	0.228653	0.423344	0.149885
279.4	0.617075	0.492769	0.228781	0.424027	0.150441
279.6	0.617159	0.493461	0.229254	0.424359	0.150443
279.8	0.617072	0.492937	0.229079	0.423887	0.149988
280	0.61761	0.493179	0.229511	0.424049	0.150268
280.2	0.617962	0.493634	0.229469	0.424686	0.15067
280.4	0.618243	0.494134	0.22962	0.424653	0.151164
280.6	0.619139	0.494031	0.229482	0.424807	0.151981
280.8	0.619744	0.493404	0.229605	0.424239	0.152398
281	0.620343	0.494109	0.230045	0.424662	0.152643
281.2	0.620903	0.494014	0.229848	0.424548	0.152918
281.4	0.620766	0.494097	0.229604	0.423988	0.152758
281.6	0.620811	0.493651	0.229374	0.423394	0.152668
281.8	0.620646	0.494548	0.229008	0.424113	0.152326
282	0.620367	0.494561	0.228996	0.424339	0.152387
282.2	0.620783	0.494689	0.229377	0.424234	0.152837
282.4	0.620338	0.495353	0.228881	0.424463	0.152398
282.6	0.620547	0.4954	0.229067	0.424383	0.152507
282.8	0.62003	0.495913	0.229218	0.424663	0.152353
283	0.619878	0.49668	0.229534	0.424659	0.152439
283.2	0.620417	0.496854	0.229959	0.425345	0.152309
283.4	0.620318	0.496662	0.229613	0.425358	0.15171
283.6	0.61998	0.496459	0.229866	0.425181	0.151115
283.8	0.620209	0.496369	0.230367	0.425105	0.151367
284	0.620425	0.497073	0.230386	0.425746	0.151647
284.2	0.619861	0.497582	0.229692	0.426053	0.151374
284.4	0.619493	0.49734	0.229427	0.425948	0.151221
284.6	0.618964	0.496915	0.228786	0.42585	0.151327
284.8	0.618891	0.496578	0.228998	0.426003	0.151232
285	0.61856	0.497055	0.228719	0.425847	0.151187
285.2	0.619223	0.496496	0.229041	0.426151	0.151715
285.4	0.619449	0.496619	0.229268	0.426191	0.151633
285.6	0.619421	0.496423	0.229468	0.42675	0.151612
285.8	0.619241	0.496501	0.229445	0.426917	0.151468
286	0.6199	0.495799	0.229817	0.426666	0.151957
286.2	0.62012	0.496072	0.22977	0.426832	0.151659
286.4	0.620474	0.49627	0.229758	0.426751	0.15134
286.6	0.621161	0.495569	0.229889	0.426641	0.151462
286.8	0.621648	0.495338	0.230357	0.426544	0.151686
287	0.622535	0.494982	0.229945	0.42564	0.152001
287.2	0.622516	0.494806	0.229781	0.426139	0.151615
287.4	0.622528	0.495332	0.229866	0.42627	0.151659
287.6	0.622605	0.495493	0.230505	0.426358	0.152451
287.8	0.622483	0.496584	0.230409	0.426814	0.152558
288	0.621844	0.496962	0.229775	0.427063	0.152327
288.2	0.620785	0.497321	0.229051	0.427034	0.151789
288.4	0.620405	0.49756	0.228712	0.427277	0.151832
288.6	0.620664	0.497847	0.229384	0.427096	0.152528
288.8	0.62122	0.497902	0.229767	0.427185	0.152708
289	0.621802	0.497829	0.229851	0.426922	0.15321
289.2	0.62171	0.49766	0.230267	0.427298	0.153213
289.4	0.621238	0.497694	0.230514	0.427616	0.153241
289.6	0.6208	0.497412	0.230634	0.427435	0.152983
289.8	0.621117	0.49754	0.2306	0.427001	0.153009
290	0.621842	0.497468	0.231025	0.427208	0.152742
290.2	0.621861	0.497609	0.230909	0.427187	0.152554
290.4	0.621942	0.497607	0.230955	0.426753	0.15225
290.6	0.622293	0.497292	0.23092	0.426512	0.151915
290.8	0.62262	0.497154	0.231173	0.426738	0.15218
291	0.62276	0.497779	0.230237	0.426866	0.152077
291.2	0.622284	0.498532	0.230408	0.427902	0.151787
291.4	0.622128	0.498881	0.230427	0.428541	0.1518
291.6	0.621826	0.499306	0.230134	0.428913	0.151692
291.8	0.621237	0.499472	0.229657	0.429219	0.150884
292	0.620699	0.499706	0.229021	0.429625	0.150522
292.2	0.621035	0.500064	0.229267	0.430196	0.150509
292.4	0.621402	0.49995	0.229404	0.430299	0.150952
292.6	0.621989	0.499541	0.229864	0.429353	0.151471
292.8	0.621812	0.499096	0.22902	0.428674	0.151061
293	0.621535	0.499012	0.228507	0.428803	0.150674
293.2	0.621204	0.499142	0.228661	0.429205	0.150745
293.4	0.621954	0.499249	0.229251	0.429157	0.151605
293.6	0.622031	0.499474	0.229582	0.428717	0.151371
293.8	0.623016	0.500223	0.229971	0.428988	0.151718
294	0.623378	0.500682	0.230546	0.429376	0.151622
294.2	0.62394	0.501117	0.230369	0.42922	0.152329
294.4	0.624211	0.501885	0.230808	0.429396	0.152446
294.6	0.624811	0.502154	0.231476	0.429607	0.152786
294.8	0.625113	0.502552	0.231641	0.430148	0.153084
295	0.625521	0.50327	0.231371	0.430476	0.153035
295.2	0.625478	0.503205	0.231723	0.430568	0.15315
295.4	0.624799	0.503062	0.231296	0.430772	0.152695
295.6	0.624388	0.503386	0.231146	0.431005	0.152516
295.8	0.624119	0.503195	0.231176	0.431165	0.152301
296	0.624347	0.503018	0.230904	0.431401	0.152279
296.2	0.624065	0.502069	0.23116	0.431514	0.152329
296.4	0.623303	0.501405	0.230474	0.431101	0.152098
296.6	0.623591	0.500828	0.230492	0.430336	0.152115
296.8	0.623775	0.500214	0.230404	0.430273	0.151852
297	0.6239	0.500153	0.230525	0.430911	0.152159
297.2	0.624305	0.500072	0.230786	0.431328	0.1527
297.4	0.624	0.500165	0.230837	0.431026	0.15269
297.6	0.624174	0.500524	0.231183	0.431447	0.15256
297.8	0.624573	0.501181	0.23133	0.432141	0.153082
298	0.6245	0.501529	0.231316	0.432434	0.153332
298.2	0.624666	0.501651	0.230948	0.432334	0.153896
298.4	0.624417	0.502298	0.230979	0.432567	0.153818
298.6	0.624437	0.502442	0.230792	0.432379	0.153811
298.8	0.624309	0.50269	0.22993	0.432205	0.153353
299	0.623899	0.502825	0.229169	0.432009	0.153044
299.2	0.623377	0.5026	0.22857	0.431514	0.152691
299.4	0.622623	0.502761	0.227558	0.431399	0.151838
299.6	0.622577	0.502761	0.22725	0.43116	0.15173
299.8	0.622425	0.502409	0.226697	0.430591	0.15125
300.01	0.622425	0.502409	0.226697	0.430591	0.15125
300.21	0.622364	0.50237	0.226712	0.429792	0.150849
300.41	0.622349	0.501978	0.227047	0.428976	0.150681
300.61	0.622505	0.501421	0.227323	0.42809	0.150716
300.81	0.6219	0.500839	0.227468	0.427371	0.150181
301.01	0.621287	0.50004	0.227433	0.426773	0.150087
301.21	0.620657	0.4992	0.22744	0.42628	0.149874
301.41	0.61987	0.498692	0.227159	0.425816	0.149615
301.61	0.619791	0.498063	0.227334	0.425108	0.15006
301.81	0.618924	0.497806	0.227174	0.425166	0.150185
302.01	0.617738	0.497247	0.226833	0.424765	0.150059
302.21	0.616706	0.496769	0.226432	0.424706	0.150265
302.41	0.615239	0.49528	0.225642	0.423638	0.150539
302.61	0.614017	0.495025	0.225713	0.42379	0.150259
302.81	0.613215	0.493964	0.225409	0.423784	0.150165
303.01	0.612191	0.493356	0.224716	0.423108	0.149474
303.21	0.611149	0.492814	0.224113	0.422952	0.149267
303.41	0.610259	0.491728	0.223813	0.422854	0.148949
303.61	0.609591	0.491517	0.223525	0.42265	0.148547
303.81	0.609018	0.491382	0.223434	0.42203	0.148336
304.01	0.608799	0.49045	0.223283	0.421319	0.147888
304.21	0.608394	0.489983	0.223054	0.420379	0.147773
304.41	0.608029	0.489003	0.223013	0.419821	0.147594
304.61	0.607898	0.488725	0.222861	0.41959	0.147321
304.81	0.607336	0.48842	0.222692	0.419685	0.146942
305.01	0.606518	0.487533	0.222154	0.419548	0.146463
305.21	0.606176	0.487757	0.221997	0.41947	0.146327
305.41	0.606027	0.488044	0.222337	0.419216	0.146551
305.61	0.605984	0.488079	0.222759	0.418999	0.147019
305.81	0.605205	0.48799	0.22266	0.41952	0.146941
306.01	0.604818	0.487234	0.222735	0.418894	0.147059
306.21	0.603965	0.486656	0.222236	0.418802	0.14717
306.41	0.603491	0.485984	0.222076	0.418195	0.147127
306.61	0.603192	0.48621	0.222229	0.418586	0.147009
306.81	0.603001	0.485478	0.221747	0.418069	0.147334
307.01	0.602104	0.485505	0.221059	0.417827	0.146988
307.21	0.601552	0.484922	0.220867	0.417529	0.147425
307.41	0.601451	0.484701	0.221213	0.417279	0.148029
307.61	0.600678	0.484069	0.220477	0.416816	0.147723
307.81	0.600097	0.483051	0.219656	0.416475	0.147561
308.01	0.599868	0.482421	0.219671	0.416052	0.148053
308.21	0.599345	0.48181	0.219438	0.415456	0.148119
308.41	0.598894	0.481722	0.218969	0.415341	0.147742
308.61	0.598562	0.481523	0.218775	0.415361	0.147509
308.81	0.598171	0.48148	0.218555	0.415753	0.147118
309.01	0.597547	0.480934	0.218145	0.415199	0.146207
309.21	0.597499	0.481499	0.218389	0.41554	0.146124
309.41	0.597264	0.481113	0.218274	0.415392	0.145479
309.61	0.596901	0.480307	0.217701	0.41533	0.144722
309.81	0.597105	0.479507	0.218013	0.415657	0.144784
310.01	0.596749	0.479127	0.218047	0.415499	0.144718
310.21	0.596531	0.478978	0.218034	0.41554	0.145041
310.41	0.596799	0.479012	0.21863	0.415347	0.14534
310.61	0.596967	0.479806	0.219136	0.416258	0.145713
310.81	0.597091	0.480148	0.219527	0.416201	0.146499
311.01	0.596823	0.480706	0.21925	0.416271	0.146298
311.21	0.596131	0.480195	0.218748	0.415729	0.146187
311.41	0.595326	0.480294	0.218612	0.416019	0.146047
311.61	0.594406	0.479499	0.21764	0.415733	0.145179
311.81	0.593654	0.479503	0.217278	0.415366	0.145382
312.01	0.59349	0.479546	0.217732	0.414957	0.146179
312.21	0.59318	0.479686	0.21763	0.414494	0.146047
312.41	0.592967	0.479965	0.217445	0.414339	0.145836
312.61	0.592744	0.479354	0.217332	0.413525	0.145664
312.81	0.592676	0.478908	0.217245	0.413084	0.1454
313.01	0.592019	0.477872	0.216417	0.412274	0.144587
313.21	0.591619	0.477455	0.21653	0.412154	0.144203
313.41	0.591497	0.476546	0.216633	0.411836	0.143862
313.61	0.591407	0.475952	0.216996	0.411627	0.143926
313.81	0.591119	0.476168	0.21748	0.411676	0.144439
314.01	0.590978	0.476475	0.21746	0.411545	0.144447
314.21	0.591476	0.476892	0.218021	0.411913	0.145169
314.41	0.590866	0.476989	0.218164	0.412283	0.145052
314.61	0.590878	0.477836	0.218587	0.413345	0.145253
314.81	0.590248	0.477849	0.218243	0.413542	0.145289
315.01	0.589675	0.477789	0.217907	0.413695	0.14458
315.21	0.589005	0.477705	0.217477	0.41417	0.144125
315.41	0.588683	0.477883	0.217724	0.415093	0.143781
315.61	0.588168	0.478177	0.217294	0.415362	0.143067
315.81	0.588257	0.478733	0.21744	0.415275	0.143359
316.01	0.588025	0.478891	0.216848	0.415126	0.143161
316.21	0.587679	0.478896	0.216641	0.414858	0.14268
316.41	0.587039	0.478759	0.21601	0.414522	0.142313
316.61	0.586554	0.478109	0.215655	0.413707	0.142217
316.81	0.585999	0.477803	0.21502	0.413791	0.141662
317.01	0.586091	0.477445	0.215055	0.413529	0.141042
317.21	0.586201	0.477361	0.215383	0.413044	0.141106
317.41	0.586411	0.476778	0.21531	0.412623	0.141149
317.61	0.586345	0.476444	0.214609	0.411459	0.141059
317.81	0.586499	0.476181	0.214117	0.411008	0.141059
318.01	0.587133	0.475876	0.214168	0.410996	0.141647
318.21	0.58731	0.475692	0.214543	0.411025	0.142216
318.41	0.586523	0.475207	0.214313	0.410292	0.141948
318.61	0.58636	0.474883	0.214683	0.410153	0.142295
318.81	0.586637	0.474638	0.214838	0.41032	0.142363
319.01	0.587062	0.474471	0.214946	0.410369	0.142512
319.21	0.587744	0.474021	0.215055	0.410132	0.142816
319.41	0.587638	0.473898	0.215536	0.410593	0.142962
319.61	0.587594	0.474129	0.215373	0.410403	0.143014
319.81	0.587693	0.474343	0.215572	0.410717	0.143688
320.01	0.587358	0.474044	0.215094	0.41066	0.143594
320.21	0.587236	0.474412	0.215493	0.410939	0.143856
320.41	0.586768	0.474525	0.215005	0.411071	0.144287
320.61	0.586954	0.474345	0.21522	0.411374	0.14447
320.81	0.586671	0.473967	0.215292	0.411314	0.143887
321.01	0.587059	0.473451	0.215879	0.41095	0.144043
321.21	0.586639	0.47288	0.215949	0.410143	0.144276
321.41	0.586355	0.471742	0.216292	0.409297	0.144176
321.61	0.585811	0.471211	0.216221	0.409293	0.143756
321.81	0.585524	0.471047	0.216298	0.409593	0.14342
322.01	0.585107	0.471175	0.21683	0.40971	0.143713
322.21	0.584734	0.471166	0.217209	0.409154	0.143317
322.41	0.584023	0.471202	0.217289	0.408542	0.143309
322.61	0.58364	0.470937	0.217511	0.408788	0.143068
322.81	0.583209	0.471417	0.217503	0.409401	0.142579
323.01	0.58311	0.471585	0.217381	0.409335	0.1426
323.21	0.582887	0.471501	0.217641	0.40939	0.142588
323.41	0.58234	0.471813	0.21751	0.409771	0.142707
323.61	0.582121	0.471946	0.217105	0.409687	0.142622
323.81	0.581964	0.472502	0.217085	0.410407	0.142784
324.01	0.581791	0.472729	0.216453	0.410094	0.142647
324.21	0.581302	0.473131	0.216019	0.410421	0.142578
324.41	0.580522	0.47297	0.215173	0.41035	0.142268
324.61	0.580251	0.472821	0.214887	0.410392	0.14149
324.81	0.580364	0.472163	0.214595	0.409771	0.14126
325.01	0.580298	0.471724	0.21436	0.409473	0.141419
325.21	0.579966	0.471089	0.21472	0.408946	0.141564
325.41	0.579164	0.470833	0.214434	0.409132	0.141051
325.61	0.578927	0.471029	0.214059	0.410052	0.140694
325.81	0.579048	0.471059	0.214249	0.409811	0.140539
326.01	0.579035	0.470888	0.214602	0.4093	0.140611
326.21	0.578521	0.470431	0.214461	0.408724	0.140462
326.41	0.578192	0.470003	0.214321	0.408705	0.14039
326.61	0.578035	0.468753	0.214217	0.408284	0.139914
326.81	0.578238	0.46859	0.214123	0.408223	0.140149
327.01	0.579108	0.467461	0.214024	0.40804	0.140515
327.21	0.57944	0.466952	0.214064	0.40788	0.140782
327.41	0.580016	0.466663	0.214099	0.40763	0.141157
327.61	0.580093	0.46656	0.214003	0.407649	0.14093
327.81	0.580058	0.466811	0.213641	0.407861	0.141035
328.01	0.579748	0.466594	0.213252	0.407718	0.141298
328.21	0.578995	0.466831	0.212541	0.407634	0.140857
328.41	0.578581	0.466369	0.212158	0.407001	0.140636
328.61	0.578865	0.466206	0.21215	0.406958	0.140521
328.81	0.579361	0.466592	0.212248	0.407081	0.141327
329.01	0.578606	0.467066	0.212259	0.407187	0.14123
329.21	0.578483	0.467284	0.212655	0.407489	0.141309
329.41	0.578069	0.467699	0.212743	0.408288	0.141377
329.61	0.577654	0.467761	0.212642	0.408494	0.141294
329.81	0.577324	0.467697	0.212933	0.408116	0.140955
330.01	0.576623	0.467618	0.212612	0.40782	0.140175
330.21	0.57578	0.467795	0.212667	0.407648	0.140454
330.41	0.575598	0.467464	0.21224	0.407747	0.140147
330.61	0.575232	0.466832	0.21235	0.407325	0.140291
330.81	0.575583	0.46681	0.212291	0.407253	0.14074
331.01	0.575565	0.466425	0.212332	0.407272	0.140604
331.21	0.575511	0.467263	0.2124	0.406941	0.140505
331.41	0.575562	0.467397	0.212595	0.40676	0.140542
331.61	0.574836	0.467376	0.21257	0.406608	0.140271
331.81	0.574766	0.46662	0.21249	0.406065	0.140999
332.01	0.574748	0.466182	0.213119	0.405611	0.141312
332.21	0.57498	0.465591	0.213164	0.404796	0.141656
332.41	0.575203	0.464625	0.21342	0.40421	0.141451
332.61	0.575916	0.464627	0.213738	0.4041	0.141919
332.81	0.576443	0.463931	0.213763	0.403948	0.142262
333.01	0.57708	0.463298	0.213958	0.403945	0.142096
333.21	0.577711	0.462742	0.214262	0.404158	0.142559
333.41	0.577682	0.462982	0.214949	0.404706	0.142835
333.61	0.577774	0.463475	0.21464	0.405038	0.141896
333.81	0.578224	0.463288	0.215132	0.405153	0.142221
334.01	0.578038	0.463571	0.214806	0.40514	0.141478
334.21	0.578237	0.463874	0.214698	0.405499	0.142075
334.41	0.578033	0.463353	0.213861	0.405981	0.141399
334.61	0.578254	0.463078	0.214436	0.405651	0.1417
334.81	0.578588	0.463286	0.214118	0.405311	0.141553
335.01	0.578367	0.46397	0.21379	0.405816	0.141056
335.21	0.577645	0.464203	0.213782	0.405488	0.140902
335.41	0.576979	0.464126	0.21355	0.404918	0.140817
335.61	0.576013	0.464062	0.213171	0.404193	0.140492
335.81	0.575884	0.463536	0.212649	0.40356	0.14042
336.01	0.575301	0.463398	0.212653	0.402966	0.140443
336.21	0.575441	0.462826	0.212587	0.402296	0.1408
336.41	0.5752	0.463026	0.212541	0.40226	0.140891
336.61	0.575371	0.463119	0.212328	0.402266	0.141077
336.81	0.575334	0.463183	0.212089	0.402513	0.140986
337.01	0.575456	0.463414	0.212169	0.402774	0.140969
337.21	0.575368	0.46394	0.212498	0.403224	0.141151
337.41	0.574949	0.464377	0.21257	0.4036	0.141033
337.61	0.575501	0.464917	0.212425	0.40437	0.140837
337.81	0.575491	0.464207	0.212626	0.404432	0.141467
338.01	0.575153	0.463892	0.212171	0.404308	0.140674
338.21	0.575388	0.463422	0.212164	0.404776	0.140794
338.41	0.575557	0.462462	0.212474	0.404793	0.140931
338.61	0.575623	0.461862	0.21277	0.404276	0.140759
338.81	0.575028	0.461663	0.212322	0.404114	0.139695
339.01	0.574665	0.461504	0.212126	0.403996	0.139615
339.21	0.573506	0.460501	0.212458	0.40307	0.13974
339.41	0.572917	0.459979	0.212186	0.402266	0.139313
339.61	0.572149	0.4596	0.212279	0.401887	0.139176
339.81	0.57147	0.459037	0.212404	0.401392	0.139286
340.01	0.570771	0.458776	0.212797	0.400465	0.13967
340.21	0.570657	0.45888	0.213046	0.400457	0.139596
340.41	0.569612	0.458788	0.212658	0.400349	0.139317
340.61	0.569164	0.458966	0.212251	0.400375	0.138787
340.81	0.568919	0.459176	0.212169	0.400388	0.138661
341.01	0.569018	0.459285	0.212524	0.400614	0.139215
341.21	0.569412	0.459982	0.212881	0.401056	0.139604
341.41	0.568936	0.460658	0.212685	0.40142	0.139955
341.61	0.569141	0.461045	0.212787	0.401653	0.139846
341.81	0.569033	0.460635	0.212446	0.401517	0.139636
342.01	0.56912	0.460763	0.212316	0.401433	0.139574
342.21	0.569582	0.460998	0.211934	0.401671	0.139424
342.41	0.570141	0.460833	0.211704	0.401758	0.139445
342.61	0.570218	0.461153	0.211193	0.401836	0.139159
342.81	0.5712	0.461153	0.211411	0.402306	0.139605
343.01	0.572032	0.461117	0.211717	0.402528	0.140279
343.21	0.572229	0.460798	0.212048	0.402451	0.140736
343.41	0.57264	0.460455	0.212126	0.402552	0.140555
343.61	0.572476	0.460383	0.212278	0.402772	0.140547
343.81	0.572221	0.459859	0.212291	0.401936	0.140539
344.01	0.572254	0.459291	0.212286	0.401358	0.140565
344.21	0.571856	0.459181	0.212119	0.401792	0.140182
344.41	0.571078	0.459077	0.211814	0.401396	0.14
344.61	0.571016	0.459593	0.211987	0.401761	0.140076
344.81	0.570568	0.459793	0.212416	0.401626	0.140099
345.01	0.570497	0.460451	0.212684	0.402208	0.140705
345.21	0.570234	0.460822	0.212234	0.40238	0.14034
345.41	0.569616	0.461073	0.211582	0.40247	0.14035
345.61	0.569777	0.460866	0.211737	0.40196	0.139959
345.81	0.569509	0.460758	0.21137	0.401863	0.139901
346.01	0.569058	0.461458	0.211342	0.4022	0.139756
346.21	0.568246	0.4617	0.210716	0.402245	0.13933
346.41	0.568034	0.461709	0.210528	0.402523	0.139186
346.61	0.568445	0.461943	0.210476	0.402864	0.139472
346.81	0.569262	0.46175	0.211017	0.403141	0.139685
347.01	0.568753	0.461592	0.210328	0.402941	0.138997
347.21	0.568866	0.461769	0.210459	0.403234	0.139053
347.41	0.569255	0.460757	0.210889	0.403318	0.138826
347.61	0.569161	0.460217	0.211139	0.402996	0.13864
347.81	0.569214	0.459322	0.211228	0.402553	0.13852
348.01	0.569241	0.458629	0.211363	0.402442	0.138662
348.21	0.568662	0.458838	0.211312	0.402278	0.138026
348.41	0.568133	0.458763	0.211183	0.402209	0.137697
348.61	0.568033	0.458253	0.211426	0.40188	0.137656
348.81	0.568325	0.45803	0.211482	0.401321	0.138002
349.01	0.568823	0.457904	0.210989	0.401386	0.138223
349.21	0.568589	0.457435	0.210254	0.401045	0.138091
349.41	0.568783	0.457473	0.210489	0.401458	0.138306
349.61	0.568858	0.456755	0.210679	0.401253	0.138184
349.81	0.568379	0.457008	0.210259	0.401545	0.138243
350.01	0.567366	0.457946	0.210326	0.402229	0.137337
350.21	0.566347	0.45842	0.209544	0.40228	0.136966
350.41	0.566256	0.458628	0.209442	0.402321	0.136855
350.61	0.566024	0.458778	0.209497	0.402425	0.13687
350.81	0.565999	0.459258	0.209581	0.402586	0.137182
351.01	0.56563	0.459694	0.209115	0.402698	0.136886
351.21	0.565974	0.459935	0.209537	0.403056	0.136779
351.41	0.565635	0.459661	0.209261	0.402689	0.136735
351.61	0.565509	0.459055	0.209638	0.402503	0.136554
351.81	0.565351	0.458765	0.209772	0.402709	0.136735
352.01	0.564951	0.458806	0.209691	0.402423	0.137203
352.21	0.564872	0.459261	0.209644	0.402335	0.136968
352.41	0.564906	0.459079	0.209789	0.402435	0.136844
352.61	0.565053	0.458801	0.209622	0.402161	0.136905
352.81	0.565089	0.458432	0.209625	0.402062	0.13699
353.01	0.565233	0.458174	0.209596	0.402161	0.137194
353.21	0.565021	0.458139	0.20964	0.402278	0.137387
353.41	0.565157	0.4585	0.209971	0.402546	0.137646
353.61	0.565299	0.458291	0.209719	0.402109	0.137549
353.81	0.565187	0.459232	0.209592	0.402116	0.137127
354.01	0.564457	0.459736	0.209042	0.401874	0.136498
354.21	0.564353	0.460002	0.208301	0.401768	0.136814
354.41	0.564138	0.459766	0.208066	0.401502	0.136781
354.61	0.563963	0.459894	0.207996	0.40139	0.136656
354.81	0.564244	0.460085	0.207778	0.401347	0.136585
355.01	0.564057	0.459554	0.207751	0.400885	0.13622
355.21	0.563678	0.459119	0.20727	0.400208	0.135447
355.41	0.563424	0.458851	0.207239	0.399685	0.135785
355.61	0.563762	0.45802	0.208112	0.399729	0.13605
355.81	0.563293	0.458264	0.208105	0.40017	0.136592
356.01	0.563355	0.458448	0.208403	0.400004	0.137091
356.21	0.563449	0.459101	0.20859	0.40056	0.136537
356.41	0.563411	0.458852	0.208876	0.400853	0.136407
356.61	0.56293	0.45886	0.20874	0.401084	0.136125
356.81	0.563072	0.458456	0.209325	0.401456	0.136386
357.01	0.563422	0.458574	0.20952	0.401751	0.136897
357.21	0.562881	0.458729	0.209209	0.401452	0.136816
357.41	0.562509	0.459174	0.208667	0.401674	0.136379
357.61	0.562697	0.45902	0.208608	0.401787	0.135772
357.81	0.562033	0.458929	0.208026	0.401819	0.135091
358.01	0.562119	0.458599	0.207696	0.402008	0.135272
358.21	0.561689	0.458327	0.207338	0.401788	0.134942
358.41	0.561528	0.458205	0.207453	0.401961	0.134806
358.61	0.561351	0.4577	0.207791	0.402019	0.135158
358.81	0.561326	0.456746	0.207922	0.401761	0.135186
359.01	0.561214	0.456576	0.208247	0.401781	0.135588
359.21	0.561548	0.457066	0.20825	0.401589	0.135901
359.41	0.561643	0.45718	0.208553	0.401883	0.136557
359.61	0.562024	0.45793	0.208897	0.402652	0.136819
359.81	0.562305	0.458349	0.208908	0.402993	0.137306
360.01	0.562554	0.458679	0.209482	0.402741	0.137675
360.21	0.562707	0.459018	0.209137	0.403258	0.1371
360.41	0.563324	0.458717	0.209301	0.403304	0.137612
360.61	0.563017	0.459148	0.208913	0.403784	0.136986
360.81	0.563338	0.458852	0.208778	0.404024	0.13703
361.01	0.563492	0.459028	0.208327	0.403365	0.13679
361.21	0.563233	0.458714	0.207842	0.402725	0.136083
361.41	0.563301	0.45872	0.207931	0.402415	0.135623
361.61	0.563559	0.4581	0.208406	0.402146	0.13538
361.81	0.563715	0.457362	0.208133	0.401584	0.135352
362.01	0.563956	0.456708	0.208176	0.401328	0.135289
362.21	0.563085	0.455709	0.207758	0.400293	0.135039
362.41	0.56345	0.454917	0.208071	0.399829	0.13553
362.61	0.563612	0.454367	0.20838	0.39946	0.136012
362.81	0.563418	0.453932	0.208464	0.39928	0.135376
363.01	0.563264	0.454558	0.208278	0.399084	0.135242
363.21	0.563529	0.454419	0.208057	0.39809	0.134998
363.41	0.562801	0.454636	0.207842	0.39764	0.134594
363.61	0.562459	0.454769	0.207425	0.397485	0.134568
363.81	0.562545	0.454427	0.207479	0.396976	0.134974
364.01	0.561789	0.454448	0.207486	0.396947	0.134519
364.21	0.561572	0.454531	0.207501	0.397538	0.134473
364.41	0.561614	0.455298	0.207713	0.398237	0.135089
364.61	0.561089	0.45539	0.207395	0.398333	0.13495
364.81	0.561221	0.455327	0.207978	0.398546	0.135378
365.01	0.561699	0.455415	0.208466	0.398879	0.135724
365.21	0.561727	0.454906	0.208914	0.399086	0.136223
365.41	0.562107	0.455065	0.209482	0.39964	0.137138
365.61	0.562092	0.454574	0.20971	0.400355	0.13732
365.81	0.561848	0.454211	0.209197	0.400807	0.137027
366.01	0.561749	0.453553	0.209423	0.400916	0.13691
366.21	0.561524	0.453044	0.209575	0.400411	0.137077
366.41	0.562232	0.453151	0.209778	0.400297	0.137104
366.61	0.562558	0.453809	0.210174	0.401021	0.137137
366.81	0.562206	0.4539	0.209964	0.400831	0.136673
367.01	0.562582	0.454663	0.20969	0.400229	0.136704
367.21	0.562364	0.454299	0.209058	0.399705	0.13611
367.41	0.561158	0.45497	0.208333	0.399473	0.13558
367.61	0.56097	0.454777	0.207769	0.399364	0.13562
367.81	0.561452	0.455715	0.207631	0.399535	0.13582
368.01	0.561313	0.456167	0.207767	0.400093	0.135609
368.21	0.561756	0.4563	0.208368	0.400042	0.136135
368.41	0.561876	0.45596	0.208381	0.399879	0.136389
368.61	0.561616	0.455545	0.208673	0.399616	0.136108
368.81	0.561813	0.455835	0.209206	0.400151	0.136267
369.01	0.561876	0.455403	0.20939	0.400108	0.136301
369.21	0.561547	0.455253	0.209086	0.39963	0.136077
369.41	0.561139	0.454726	0.208734	0.39956	0.135621
369.61	0.560562	0.454175	0.208836	0.399503	0.135034
369.81	0.560588	0.454053	0.208683	0.399696	0.134379
370.01	0.560426	0.453614	0.208732	0.399594	0.134515
370.21	0.560255	0.453993	0.20896	0.400097	0.134344
370.41	0.560286	0.453995	0.208403	0.40028	0.134287
370.61	0.560485	0.454534	0.208588	0.401178	0.134419
370.81	0.559932	0.4544	0.207962	0.401067	0.13407
371.01	0.559709	0.453926	0.20742	0.400763	0.133612
371.21	0.559145	0.453823	0.207513	0.400982	0.133357
371.41	0.558604	0.454265	0.207351	0.400713	0.133672
371.61	0.559601	0.454093	0.207837	0.400801	0.134603
371.81	0.560078	0.454537	0.208297	0.400961	0.13486
372.01	0.560059	0.45392	0.208614	0.400424	0.134931
372.21	0.559981	0.453228	0.209017	0.399489	0.135207
372.41	0.559674	0.452732	0.208764	0.398944	0.135085
372.61	0.559686	0.452907	0.20876	0.398394	0.135004
372.81	0.559853	0.453054	0.208237	0.398035	0.135155
373.01	0.559788	0.45266	0.208199	0.397185	0.13527
373.21	0.55981	0.452776	0.207715	0.396772	0.135281
373.41	0.560291	0.452293	0.207885	0.396531	0.135586
373.61	0.560754	0.452732	0.207716	0.396196	0.135785
373.81	0.560727	0.453234	0.207164	0.396469	0.135431
374.01	0.560859	0.453721	0.207001	0.396838	0.13564
374.21	0.561401	0.454287	0.206943	0.397445	0.135559
374.41	0.560902	0.454242	0.206114	0.397237	0.134941
374.61	0.561152	0.454628	0.206341	0.397817	0.13503
374.81	0.560262	0.454106	0.206211	0.397749	0.13454
375.01	0.560615	0.454265	0.206979	0.397825	0.134836
375.21	0.56045	0.454688	0.20787	0.398476	0.135341
375.41	0.559678	0.454251	0.207744	0.398327	0.135161
375.61	0.559932	0.453387	0.208414	0.398403	0.135205
375.81	0.559265	0.453171	0.208313	0.398185	0.134703
376.01	0.558737	0.453036	0.207958	0.397345	0.134594
376.21	0.558664	0.452777	0.208411	0.397134	0.134905
376.41	0.558411	0.452565	0.208477	0.397272	0.134986
376.61	0.558197	0.452682	0.208463	0.39749	0.13491
376.81	0.558231	0.452549	0.208292	0.397674	0.13517
377.01	0.558199	0.452564	0.208721	0.397988	0.135593
377.21	0.558365	0.452107	0.208351	0.397929	0.135963
377.41	0.559046	0.452568	0.208538	0.397684	0.136366
377.61	0.559125	0.452806	0.208457	0.397433	0.136144
377.81	0.559045	0.453127	0.208275	0.397381	0.135435
378.01	0.559921	0.453486	0.20865	0.39766	0.13543
378.21	0.56016	0.454089	0.208363	0.398262	0.135125
378.41	0.560074	0.454601	0.208223	0.39822	0.134742
378.61	0.560294	0.455009	0.208031	0.398811	0.13494
378.81	0.56005	0.454273	0.207985	0.399311	0.134672
379.01	0.56044	0.454255	0.208082	0.399899	0.134584
379.21	0.559687	0.453072	0.208282	0.39976	0.134654
379.41	0.559564	0.452448	0.208063	0.398815	0.134364
379.61	0.559726	0.452103	0.207912	0.398667	0.134382
379.81	0.559335	0.452599	0.20737	0.398587	0.134222
380.01	0.558967	0.452621	0.207461	0.398251	0.134232
380.21	0.559234	0.452428	0.208418	0.398454	0.134416
380.41	0.559187	0.452479	0.20867	0.398706	0.134531
380.61	0.559009	0.452331	0.208183	0.398319	0.134071
380.81	0.559338	0.451994	0.208197	0.398394	0.13428
381.01	0.559176	0.452298	0.20828	0.398425	0.134281
381.21	0.559401	0.452006	0.208426	0.397992	0.134847
381.41	0.559365	0.452733	0.208861	0.398052	0.134859
381.61	0.559181	0.452564	0.209134	0.397809	0.134268
381.81	0.559456	0.452863	0.209029	0.397525	0.133986
382.01	0.559918	0.453561	0.209442	0.398076	0.134588
382.21	0.559551	0.45446	0.209517	0.398786	0.134761
382.41	0.559094	0.4545	0.209107	0.398828	0.134443
382.61	0.55874	0.454054	0.208997	0.398767	0.13408
382.81	0.558022	0.452899	0.20896	0.398695	0.133643
383.01	0.558006	0.452203	0.20881	0.398686	0.133558
383.21	0.557536	0.451214	0.208963	0.397956	0.133977
383.41	0.557355	0.451321	0.208111	0.397446	0.134132
383.61	0.55698	0.451521	0.207574	0.398085	0.134294
383.81	0.556623	0.45156	0.207568	0.397956	0.134454
384.01	0.556519	0.451657	0.207935	0.397856	0.134362
384.21	0.556278	0.451974	0.207976	0.397886	0.134222
384.41	0.55628	0.452055	0.207353	0.397703	0.134099
384.61	0.556277	0.451889	0.206824	0.397485	0.133698
384.81	0.556408	0.451862	0.207149	0.397911	0.134277
385.01	0.556206	0.451745	0.207329	0.397682	0.134426
385.21	0.556774	0.451261	0.207986	0.397346	0.135679
385.41	0.557243	0.450938	0.208109	0.397102	0.135882
385.61	0.557677	0.450797	0.208568	0.396786	0.135873
385.81	0.558603	0.45058	0.209062	0.396545	0.13632
386.01	0.558596	0.450638	0.209484	0.396738	0.136744
386.21	0.558513	0.450817	0.209754	0.397435	0.136612
386.41	0.558293	0.450392	0.209698	0.39682	0.135997
386.61	0.5585	0.449987	0.20987	0.396303	0.135953
386.81	0.558017	0.449611	0.209645	0.396925	0.135593
387.01	0.558668	0.448781	0.209719	0.397186	0.135492
387.21	0.557675	0.448797	0.209246	0.397257	0.135171
387.41	0.55712	0.448594	0.208876	0.39724	0.135071
387.61	0.5573	0.448734	0.208868	0.397719	0.134788
387.81	0.556757	0.448597	0.208566	0.397898	0.134057
388.01	0.556217	0.449155	0.208228	0.397597	0.133539
388.21	0.555649	0.449265	0.207592	0.39759	0.133382
388.41	0.555385	0.449364	0.206636	0.397508	0.13279
388.61	0.555283	0.449135	0.206599	0.396976	0.133164
388.81	0.555127	0.449106	0.206697	0.396625	0.133447
389.01	0.55496	0.449075	0.206081	0.396417	0.133134
389.21	0.555191	0.449315	0.205687	0.396158	0.133391
389.41	0.555011	0.449465	0.205463	0.396358	0.132781
389.61	0.554693	0.44993	0.205608	0.396116	0.132575
389.81	0.555069	0.449905	0.205615	0.396388	0.132826
390.01	0.554657	0.45046	0.205382	0.396935	0.132875
390.21	0.554417	0.451096	0.205244	0.397458	0.132661
390.41	0.554522	0.450439	0.204973	0.396641	0.132836
390.61	0.554791	0.449931	0.205283	0.396592	0.13304
390.81	0.554852	0.449914	0.20575	0.397378	0.133203
391.01	0.555166	0.44948	0.205943	0.397498	0.133103
391.21	0.555039	0.450088	0.206004	0.397983	0.133086
391.41	0.555364	0.450022	0.20662	0.398602	0.133023
391.61	0.55561	0.450412	0.20633	0.399295	0.132656
391.81	0.555053	0.450551	0.205944	0.399516	0.132149
392.01	0.554664	0.451189	0.20582	0.399494	0.132327
392.21	0.554435	0.451657	0.205535	0.400138	0.132556
392.41	0.554529	0.452083	0.205623	0.400519	0.132623
392.61	0.55488	0.45218	0.205783	0.400385	0.132677
392.81	0.554818	0.452376	0.205738	0.401118	0.132417
393.01	0.554548	0.452943	0.205378	0.401541	0.132137
393.21	0.554781	0.452938	0.205434	0.401218	0.131915
393.41	0.554462	0.452231	0.205573	0.400236	0.131418
393.61	0.554611	0.451634	0.205685	0.399381	0.13181
393.81	0.555235	0.45122	0.205969	0.399131	0.132365
394.01	0.555386	0.450944	0.205999	0.398323	0.132912
394.21	0.555161	0.449851	0.206262	0.3971	0.132973
394.41	0.555944	0.448604	0.206978	0.395677	0.13345
394.61	0.556222	0.44875	0.207723	0.395318	0.133677
394.81	0.556534	0.449012	0.208	0.395257	0.133989
395.01	0.556569	0.449371	0.208585	0.395322	0.133919
395.21	0.555879	0.449532	0.208382	0.395374	0.133848
395.41	0.554965	0.44896	0.207961	0.395496	0.133292
395.61	0.554019	0.448947	0.207159	0.395497	0.132877
395.81	0.553215	0.4489	0.20691	0.395598	0.132767
396.01	0.553032	0.449002	0.206927	0.395945	0.133092
396.21	0.552949	0.44917	0.206831	0.396467	0.13347
396.41	0.552951	0.449626	0.206946	0.397267	0.133291
396.61	0.553056	0.450046	0.206551	0.398006	0.133184
396.81	0.553145	0.450388	0.206333	0.398728	0.1334
397.01	0.552902	0.450795	0.205633	0.398798	0.132852
397.21	0.553295	0.450134	0.205036	0.398111	0.132462
397.41	0.55313	0.4502	0.204885	0.39824	0.132528
397.61	0.553615	0.450556	0.205096	0.398426	0.133223
397.81	0.553866	0.4506	0.205347	0.398444	0.133335
398.01	0.553786	0.449866	0.205322	0.397814	0.133508
398.21	0.553546	0.45002	0.205543	0.397929	0.133142
398.41	0.554061	0.449938	0.205678	0.397778	0.132956
398.61	0.553431	0.450244	0.205044	0.397873	0.132954
398.81	0.553113	0.450283	0.20513	0.397415	0.132923
399.01	0.552609	0.450072	0.205218	0.39769	0.133077
399.21	0.551884	0.449549	0.204556	0.397648	0.132941
399.41	0.551234	0.449434	0.204119	0.397844	0.132521
[truncated: 1,002 more rows]

## Sheet: S2 Fig
S2c Fig (left)								S2c Fig (right)
wave_number	fsc_nomask	fsc_sphericalmask	fsc_loosemask	fsc_tightmask	fsc_noisesub_true	fsc_noisesub		Spatial frequency	FSC_Unmasked	FSC_Masked
0.5	1	1	1	1	nan	1		0.173363	0.87605	0.897243
1.5	0.999886	0.999978	0.999994	1	0.400000	1		0.174044	0.875478	0.896528
2.5	0.999922	0.999972	0.999987	0.999998	-0.078947	0.999998		0.174695	0.874521	0.895534
3.5	0.99986	0.999944	0.999979	0.999995	0.036585	0.999995		0.175295	0.873853	0.894932
4.5	0.999711	0.999898	0.999966	0.999992	0.061644	0.999992		0.176033	0.872807	0.893778
5.5	0.999661	0.999839	0.999957	0.999985	0.000000	0.999985		0.176639	0.872602	0.893416
6.5	0.999375	0.999723	0.999896	0.999983	0.030405	0.999983		0.177306	0.873339	0.893751
7.5	0.999393	0.999723	0.999901	0.999983	0.026756	0.999983		0.17793	0.872091	0.892349
8.5	0.999081	0.999556	0.999857	0.999966	0.008696	0.999966		0.178697	0.870274	0.890342
9.5	0.998045	0.99911	0.999722	0.999913	0.000000	0.999913		0.179212	0.870016	0.890265
10.5	0.996246	0.998347	0.999447	0.999811	0.002206	0.999811		0.179809	0.868665	0.888851
11.5	0.99425	0.997608	0.999111	0.999683	0.000188	0.999683		0.180467	0.868668	0.888783
12.5	0.991992	0.996464	0.998602	0.999632	-0.000486	0.999632		0.180911	0.867897	0.887951
13.5	0.991326	0.995598	0.998107	0.999557	0.001477	0.999557		0.181563	0.866823	0.886653
14.5	0.989516	0.994924	0.997624	0.999379	-0.000672	0.999379		0.182101	0.865538	0.885213
15.5	0.986649	0.9934	0.99672	0.999193	0.001034	0.999193		0.182722	0.864149	0.883544
16.5	0.986504	0.992875	0.996414	0.999058	0.001012	0.999058		0.183347	0.863164	0.882307
17.5	0.988268	0.993634	0.996573	0.998957	-0.002464	0.998957		0.183984	0.86153	0.88023
18.5	0.987992	0.993661	0.996419	0.998886	0.001390	0.998886		0.184675	0.860148	0.878373
19.5	0.988176	0.993383	0.996262	0.998723	-0.001122	0.998723		0.185162	0.859066	0.876914
20.5	0.988297	0.993366	0.996129	0.998685	-0.000045	0.998685		0.185683	0.856608	0.87435
21.5	0.987772	0.993152	0.995865	0.998494	-0.000990	0.998494		0.186263	0.855337	0.872746
22.5	0.986299	0.992169	0.995209	0.998296	0.000804	0.998296		0.186852	0.853356	0.870442
23.5	0.981611	0.989318	0.99354	0.997826	0.002488	0.997826		0.187327	0.852464	0.8688
24.5	0.975784	0.98607	0.991606	0.997137	0.001414	0.997137		0.187908	0.850827	0.866701
25.5	0.969736	0.982337	0.989557	0.996333	-0.001106	0.996333		0.18856	0.849113	0.864247
26.5	0.964239	0.979154	0.987247	0.995517	0.001977	0.995517		0.189268	0.84932	0.863638
27.5	0.958913	0.975438	0.985069	0.994591	-0.000320	0.994591		0.189793	0.847907	0.861816
28.5	0.95153	0.971447	0.981998	0.993278	0.000629	0.993278		0.190344	0.846767	0.860268
29.5	0.941481	0.964834	0.978011	0.991928	0.000089	0.991928		0.190847	0.84541	0.858454
30.5	0.930534	0.957994	0.97314	0.990133	-0.000453	0.990133		0.19137	0.843768	0.85634
31.5	0.919294	0.95044	0.967537	0.987932	-0.000128	0.987932		0.191776	0.842304	0.854222
32.5	0.915316	0.946551	0.965069	0.985485	0.000833	0.985485		0.192221	0.840971	0.852266
33.5	0.903294	0.939554	0.960177	0.9824	0.000816	0.9824		0.192875	0.83928	0.850103
34.5	0.89716	0.933404	0.954791	0.979018	0.000457	0.979018		0.19332	0.838357	0.848369
35.5	0.896747	0.932279	0.951637	0.97672	0.000235	0.97672		0.193898	0.837094	0.846132
36.5	0.898359	0.932893	0.951968	0.976218	0.000160	0.976218		0.194425	0.836834	0.844961
37.5	0.897849	0.931288	0.950723	0.97506	-0.000729	0.97506		0.194967	0.835633	0.843084
38.5	0.904973	0.935113	0.952237	0.974322	-0.001236	0.974322		0.195512	0.834932	0.841574
39.5	0.910443	0.938846	0.953955	0.974105	-0.001152	0.974105		0.195968	0.833822	0.839653
40.5	0.914449	0.939888	0.955712	0.974258	0.000056	0.974258		0.196566	0.833673	0.838694
41.5	0.922513	0.945942	0.958599	0.97587	0.000067	0.97587		0.197119	0.832654	0.836952
42.5	0.929745	0.95027	0.961889	0.977346	-0.000111	0.977346		0.197614	0.831813	0.835645
43.5	0.933071	0.952974	0.964302	0.978202	-0.000807	0.978202		0.198075	0.831221	0.834253
44.5	0.934609	0.954543	0.96579	0.979072	-0.001626	0.979072		0.198574	0.830651	0.832932
45.5	0.934587	0.954322	0.96582	0.97911	-0.001870	0.97911		0.199076	0.830221	0.831984
46.5	0.932166	0.953731	0.965654	0.97846	-0.001777	0.97846		0.19964	0.828956	0.830534
47.5	0.926179	0.950359	0.963629	0.977217	-0.002823	0.977217		0.200174	0.827154	0.828827
48.5	0.914619	0.94307	0.959623	0.974944	-0.008243	0.974944		0.200682	0.825004	0.827016
49.5	0.902949	0.936771	0.955342	0.972475	-0.010913	0.972475		0.201107	0.823322	0.825591
50.5	0.886749	0.925926	0.949338	0.968804	-0.009858	0.968804		0.20156	0.821762	0.8241
51.5	0.863352	0.909741	0.939222	0.963271	-0.010550	0.963271		0.202119	0.817341	0.821841
52.5	0.830083	0.889645	0.925511	0.956057	-0.020418	0.956057		0.202494	0.815419	0.820349
53.5	0.787322	0.860973	0.907078	0.945875	-0.037493	0.945875		0.202887	0.81413	0.819607
54.5	0.746477	0.832928	0.888426	0.935527	-0.017177	0.935527		0.203433	0.811434	0.817724
55.5	0.700645	0.803098	0.871963	0.926858	0.096012	0.926858		0.203995	0.809365	0.816405
56.5	0.652424	0.768318	0.850133	0.917063	0.366085	0.917063		0.204474	0.807502	0.81517
57.5	0.59851	0.731448	0.822367	0.905993	0.680948	0.905993		0.204852	0.807163	0.814968
58.5	0.542486	0.684013	0.794294	0.893675	0.832009	0.832009		0.20533	0.806616	0.814482
59.5	0.488921	0.638644	0.763122	0.878973	0.817754	0.817754		0.205805	0.805544	0.81365
60.5	0.417948	0.581565	0.724238	0.857648	0.778779	0.778779		0.206235	0.805017	0.813483
61.5	0.376489	0.532492	0.682027	0.832769	0.765517	0.765517		0.206742	0.804992	0.813616
62.5	0.319675	0.475561	0.629021	0.806091	0.750581	0.750581		0.207349	0.804844	0.813598
63.5	0.245862	0.386097	0.554017	0.770299	0.708243	0.708243		0.207832	0.804783	0.813659
64.5	0.160542	0.28289	0.440115	0.714565	0.641226	0.641226		0.208204	0.804573	0.813575
65.5	0.122641	0.221617	0.353924	0.644243	0.563489	0.563489		0.208641	0.804601	0.813835
66.5	0.09002	0.176039	0.304705	0.581337	0.496269	0.496269		0.209088	0.805665	0.814821
67.5	0.082287	0.153305	0.263909	0.526193	0.440273	0.440273		0.209506	0.805413	0.814628
68.5	0.062431	0.110769	0.198699	0.471045	0.374195	0.374195		0.209951	0.805378	0.814567
69.5	0.032068	0.067148	0.144196	0.409553	0.308755	0.308755		0.210368	0.805871	0.815094
70.5	0.023728	0.064123	0.123321	0.35166	0.259820	0.25982		0.210892	0.806144	0.815512
71.5	0.018922	0.050351	0.101142	0.308876	0.229777	0.229777		0.211372	0.806724	0.816155
72.5	0.015858	0.036892	0.07303	0.253973	0.181081	0.181081		0.211761	0.806985	0.816593
73.5	0.002172	0.015576	0.044606	0.202732	0.128578	0.128578		0.212159	0.807531	0.817338
74.5	0.011679	0.022829	0.038628	0.165311	0.093641	0.093641		0.212592	0.808411	0.818321
75.5	0.020156	0.03949	0.037488	0.132623	0.069396	0.069396		0.213015	0.80945	0.819548
76.5	0.012395	0.019143	0.037063	0.100955	0.042898	0.042898		0.213551	0.810738	0.82074
77.5	0.006022	0.002136	0.007331	0.071444	0.027848	0.027848		0.213878	0.811795	0.821749
78.5	0.005876	0.004577	0.003442	0.050277	0.014129	0.014129		0.214351	0.812612	0.822481
79.5	0.000366	0.005312	-0.005515	0.02257	-0.023181	-0.023181		0.214852	0.814126	0.824003
80.5	-0.003736	-0.000187	0.001911	0.024008	-0.011578	-0.011578		0.215289	0.815054	0.824906
81.5	0.004265	0.002488	0.007235	0.032802	0.002808	0.002808		0.215655	0.816158	0.825886
82.5	-0.000349	-0.005233	-0.014813	0.034351	0.005416	0.005416		0.216038	0.817172	0.827091
83.5	-0.0036	-0.000425	-0.001334	0.02811	0.000865	0.000865		0.216377	0.818436	0.828349
84.5	0.00112	0.005142	0.007182	0.024623	-0.001855	-0.001855		0.216904	0.819979	0.829735
85.5	0.006292	-0.003831	0.002835	0.021116	-0.023171	-0.023171		0.217406	0.821258	0.831037
86.5	0.00423	-0.001618	-0.000147	0.022205	-0.027781	-0.027781		0.217883	0.822861	0.832645
87.5	0.001042	0.006699	0.006768	0.014161	-0.020731	-0.020731		0.218317	0.823506	0.83316
88.5	0.00378	0.003835	0.004115	0.011231	-0.008031	-0.008031		0.218738	0.824102	0.833735
89.5	0.003474	0.002971	0.008994	0.018459	-0.004244	-0.004244		0.219102	0.825656	0.835306
90.5	-0.002747	0.004591	-0.001456	0.017355	-0.003435	-0.003435		0.219446	0.827448	0.837083
91.5	-0.002096	-0.000495	2e-06	0.002433	-0.019069	-0.019069		0.219816	0.829635	0.839185
92.5	-0.002333	-0.000945	-0.003581	0.002624	-0.020594	-0.020594		0.22014	0.830504	0.839943
93.5	0.003692	0.002545	0.00822	0.004718	-0.022661	-0.022661		0.220608	0.832084	0.841605
94.5	0.004618	-0.001197	0.007864	0.022141	-0.012615	-0.012615		0.221041	0.832858	0.842204
95.5	-0.001348	0.002739	-0.001285	0.027617	-0.004971	-0.004971		0.221451	0.834069	0.843347
96.5	0.006789	0.009916	0.011362	0.020455	-0.012839	-0.012839		0.221877	0.836094	0.845326
97.5	-0.002738	-0.004672	-0.002076	0.019146	-0.008127	-0.008127		0.222203	0.837668	0.846818
								0.222545	0.838787	0.847866
								0.223059	0.841011	0.850053
								0.22349	0.842174	0.851118
								0.223904	0.843179	0.852098
								0.224288	0.844269	0.853303
								0.224608	0.846211	0.855159
								0.224969	0.848633	0.857507
								0.225337	0.850841	0.859634
								0.225776	0.852577	0.861326
								0.226252	0.85297	0.862026
								0.226676	0.854577	0.863692
								0.227057	0.856692	0.865767
								0.227428	0.857876	0.86686
								0.227815	0.859339	0.868227
								0.22816	0.859975	0.868761
								0.228534	0.86142	0.87007
								0.228913	0.862811	0.871445
								0.229284	0.863425	0.871963
								0.229616	0.863828	0.872233
								0.230038	0.8654	0.873694
								0.230376	0.866906	0.875446
								0.23078	0.868362	0.876807
								0.231093	0.869223	0.877661
								0.231467	0.870579	0.878932
								0.231783	0.871357	0.879578
								0.23222	0.873115	0.881102
								0.232588	0.873903	0.881984
								0.232944	0.875304	0.88313
								0.233289	0.876478	0.884325
								0.233677	0.875914	0.883952
								0.234133	0.877204	0.885166
								0.234506	0.877849	0.885702
								0.234807	0.878254	0.886091
								0.235102	0.879313	0.887073
								0.235455	0.880373	0.888121
								0.235807	0.880886	0.888679
								0.236203	0.881872	0.889421
								0.236644	0.882307	0.889867
								0.236962	0.882338	0.890074
								0.237272	0.882212	0.89008
								0.237642	0.882585	0.890462
								0.238076	0.882589	0.890675
								0.23837	0.883555	0.891624
								0.238689	0.884084	0.892041
								0.239035	0.885055	0.892823
								0.239364	0.885495	0.893205
								0.239702	0.885684	0.893573
								0.240055	0.886186	0.894067
								0.240372	0.886169	0.894046
								0.240738	0.886946	0.894765
								0.241101	0.887241	0.894984
								0.241382	0.887601	0.895345
								0.241631	0.88846	0.896131
								0.242063	0.888332	0.896103
								0.242363	0.888543	0.896275
								0.242659	0.888206	0.895899
								0.243051	0.888203	0.895985
								0.243433	0.888582	0.896326
								0.243801	0.88845	0.89624
								0.244167	0.888912	0.896805
								0.24448	0.888507	0.896592
								0.244807	0.888583	0.896574
								0.245103	0.888932	0.896909
								0.245432	0.888084	0.896201
								0.245774	0.88746	0.895619
								0.24613	0.887364	0.895556
								0.24649	0.887656	0.895844
								0.246848	0.887588	0.895829
								0.247085	0.887936	0.896113
								0.247481	0.887292	0.89558
								0.247817	0.88747	0.895838
								0.248079	0.887402	0.89595
								0.248346	0.886932	0.895419
								0.248588	0.887452	0.895931
								0.248918	0.88762	0.895949
								0.249224	0.888217	0.896462
								0.249541	0.887375	0.895742
								0.249943	0.886452	0.894902
								0.250291	0.885972	0.894146
								0.250632	0.885435	0.893636
								0.250984	0.885179	0.893437
								0.25128	0.885213	0.893339
								0.251547	0.884703	0.892788
								0.251795	0.884652	0.892693
								0.25209	0.88483	0.89287
								0.252371	0.883572	0.891838
								0.252739	0.883038	0.891328
								0.253095	0.88224	0.890559
								0.253341	0.88164	0.889985
								0.253676	0.880565	0.889019
								0.254014	0.880036	0.888443
								0.254262	0.880027	0.888542
								0.25458	0.878902	0.887463
								0.2549	0.87828	0.887005
								0.255199	0.878146	0.886824
								0.255515	0.877682	0.886535
								0.255889	0.877158	0.886122
								0.256185	0.876908	0.88592
								0.256515	0.875872	0.885026
								0.256856	0.875396	0.884383
								0.257077	0.875029	0.883715
								0.257377	0.874979	0.883563
								0.257684	0.873307	0.882001
								0.257986	0.87273	0.881464
								0.258261	0.871045	0.880097
								0.25851	0.870348	0.879442
								0.258877	0.869064	0.87839
								0.259141	0.867449	0.876959
								0.259352	0.866425	0.875993
								0.259622	0.864875	0.874749
								0.259978	0.864257	0.874241
								0.260229	0.864027	0.874211
								0.260472	0.862458	0.872826
								0.260806	0.860935	0.871467
								0.261142	0.859576	0.870394
								0.261515	0.858899	0.869857
								0.261825	0.857909	0.869123
								0.262059	0.856701	0.868103
								0.262363	0.855748	0.867165
								0.262642	0.855129	0.866562
								0.262908	0.853155	0.864944
								0.263182	0.851767	0.863525
								0.263452	0.850657	0.862313
								0.263786	0.850478	0.86201
								0.264113	0.849533	0.861256
								0.264329	0.848368	0.860296
								0.264601	0.847971	0.859927
								0.264899	0.847224	0.859335
								0.265157	0.846497	0.858812
								0.26547	0.845785	0.858252
								0.265816	0.844188	0.856812
								0.266082	0.843125	0.855881
								0.266338	0.841938	0.854858
								0.266599	0.84011	0.853236
								0.266887	0.839064	0.852134
								0.267151	0.837471	0.85079
								0.267392	0.835925	0.849507
								0.267682	0.834167	0.84813
								0.267883	0.832095	0.846276
								0.268153	0.830822	0.845321
								0.268466	0.829568	0.844511
								0.268763	0.828568	0.843892
								0.269096	0.827712	0.843023
								0.269271	0.827434	0.842341
								0.269615	0.826896	0.841368
								0.269886	0.825138	0.84003
								0.270124	0.82419	0.839128
								0.270335	0.82419	0.838949
								0.270666	0.822624	0.838006
								0.270923	0.821188	0.837028
								0.271163	0.820056	0.836506
								0.27145	0.818355	0.83534
								0.271715	0.817818	0.835013
								0.272018	0.815995	0.833472
								0.272298	0.814936	0.832856
								0.272635	0.814075	0.832275
								0.272883	0.812362	0.830876
								0.273176	0.810632	0.829758
								0.2734	0.809168	0.828696
								0.273711	0.807587	0.827935
								0.273979	0.806485	0.826929
								0.274222	0.804819	0.825478
								0.274512	0.803628	0.824897
								0.274739	0.804381	0.825237
								0.274932	0.804956	0.825715
								0.275159	0.804501	0.825401
								0.275463	0.804208	0.825193
								0.275715	0.803186	0.824366
								0.276004	0.801657	0.823368
								0.276275	0.800786	0.822707
								0.276567	0.798675	0.821386
								0.276827	0.797908	0.820758
								0.277122	0.796406	0.819685
								0.277404	0.79528	0.819386
								0.277644	0.793424	0.817955
								0.277801	0.792001	0.817173
								0.277993	0.789889	0.815551
								0.278239	0.78914	0.81518
								0.278539	0.790187	0.816239
								0.278844	0.789208	0.815923
								0.279073	0.787667	0.814799
								0.279326	0.786927	0.814476
								0.279568	0.784738	0.812869
								0.279796	0.783257	0.811701
								0.280022	0.781974	0.810978
								0.28032	0.779761	0.809516
								0.280597	0.777709	0.807956
								0.280768	0.777706	0.808284
								0.281012	0.77583	0.807114
								0.281267	0.776109	0.807451
								0.281552	0.776096	0.808003
								0.281755	0.7749	0.807303
								0.282041	0.774163	0.805963
								0.282329	0.774468	0.806072
								0.2826	0.773376	0.805173
								0.282831	0.771228	0.803924
								0.283024	0.769887	0.803301
								0.283348	0.769981	0.803909
								0.283607	0.768227	0.802847
								0.283876	0.767057	0.802241
								0.284157	0.765115	0.801175
								0.284409	0.764634	0.801092
								0.284657	0.761986	0.799201
								0.284868	0.760865	0.798819
								0.285078	0.759257	0.798018
								0.285347	0.757985	0.797694
								0.285618	0.755966	0.79652
								0.2859	0.75428	0.795717
								0.286111	0.755386	0.79699
								0.286283	0.754369	0.79683
								0.286467	0.753714	0.796911
								0.286736	0.752294	0.796394
								0.286995	0.751117	0.795001
								0.287181	0.750082	0.794438
								0.287442	0.750001	0.794536
								0.287673	0.748389	0.793342
								0.287929	0.746799	0.792307
								0.288127	0.745614	0.791618
								0.288401	0.744193	0.790633
								0.288668	0.742794	0.790349
								0.288942	0.741258	0.789584
								0.28911	0.739546	0.788386
								0.28937	0.739055	0.788644
								0.289619	0.737578	0.788091
								0.289814	0.735337	0.786897
								0.290067	0.732982	0.785672
								0.290306	0.731927	0.785332
								0.290624	0.729289	0.783534
								0.290885	0.72845	0.783294
								0.291156	0.726444	0.782092
								0.29137	0.725486	0.781416
								0.291544	0.724907	0.781101
								0.291684	0.72249	0.779395
								0.291885	0.719914	0.77749
								0.292187	0.719418	0.777356
								0.292392	0.716744	0.776098
								0.29261	0.716085	0.775388
								0.292847	0.713975	0.773917
								0.293096	0.712757	0.773096
								0.293337	0.712029	0.772763
								0.293563	0.710905	0.771695
								0.293774	0.708896	0.770223
								0.294057	0.707069	0.769156
								0.294261	0.705719	0.768696
								0.294461	0.703805	0.767462
								0.294638	0.702276	0.766504
								0.294864	0.702743	0.765865
								0.295106	0.700231	0.764623
								0.295372	0.698362	0.763335
								0.295657	0.696108	0.761739
								0.295971	0.694843	0.760934
								0.296172	0.691735	0.758633
								0.296387	0.69145	0.75909
								0.296595	0.688633	0.757641
								0.29681	0.685639	0.755874
								0.297004	0.683483	0.754358
								0.297199	0.680899	0.752513
								0.297427	0.679762	0.7519
								0.297592	0.67846	0.750232
								0.297783	0.67696	0.749806
								0.298	0.677199	0.749726
								0.298245	0.675175	0.748831
								0.29851	0.674402	0.748251
								0.298713	0.673119	0.74694
								0.298919	0.669006	0.743554
								0.299177	0.665488	0.741097
								0.299391	0.664275	0.739212
								0.299616	0.661281	0.737338
								0.299818	0.657395	0.735026
								0.300067	0.655652	0.733867
								0.300325	0.6519	0.731777
								0.30056	0.65015	0.730858
								0.300763	0.6471	0.728232
								0.301027	0.645249	0.727383
								0.301267	0.642675	0.726104
								0.301464	0.640981	0.724963
								0.301736	0.638215	0.722534
								0.301943	0.636413	0.721521
								0.302144	0.633323	0.719331
								0.30232	0.630707	0.717565
								0.302507	0.627712	0.715187
								0.302717	0.624294	0.713121
								0.302947	0.619166	0.709954
								0.3032	0.61522	0.707605
								0.303435	0.611698	0.705737
								0.303618	0.607887	0.702453
								0.303795	0.604535	0.700134
								0.304026	0.602284	0.698553
								0.304258	0.599458	0.697434
								0.304465	0.597859	0.696606
								0.304662	0.595534	0.695447
								0.304878	0.590936	0.692354
								0.305068	0.587673	0.690543
								0.30527	0.583276	0.687123
								0.305503	0.580552	0.68536
								0.305696	0.576894	0.684273
								0.305926	0.574537	0.681746
								0.306168	0.570461	0.679022
								0.306348	0.565607	0.675264
								0.306525	0.560733	0.671406
								0.306728	0.557879	0.669861
								0.306947	0.554615	0.667783
								0.307156	0.550025	0.665384
								0.307336	0.546642	0.663709
								0.307533	0.546358	0.664128
								0.30773	0.545505	0.664188
								0.307934	0.544125	0.663469
								0.308132	0.544943	0.663549
								0.308396	0.542503	0.662166
								0.308614	0.537026	0.658062
								0.308821	0.532622	0.655027
								0.309047	0.527728	0.650981
								0.30923	0.52381	0.647864
								0.309411	0.519619	0.645526
								0.309663	0.514059	0.641525
								0.309907	0.508691	0.637069
								0.310033	0.50473	0.634228
								0.310197	0.499842	0.630661
								0.310471	0.49743	0.62853
								0.310698	0.492933	0.625108
								0.310908	0.487682	0.62187
								0.311115	0.481489	0.618084
								0.311312	0.479619	0.617517
								0.311538	0.475925	0.61462
								0.311742	0.473053	0.611925
								0.311906	0.472352	0.60975
								0.312126	0.471234	0.607746
								0.312386	0.468652	0.6049
								0.312571	0.465825	0.602155
								0.312806	0.460146	0.59813
								0.313057	0.459291	0.596225
								0.313273	0.456013	0.59335
								0.313451	0.452183	0.590839
								0.313638	0.449827	0.589105
								0.313765	0.447317	0.586299
								0.313952	0.443139	0.583214
								0.314227	0.440501	0.581384
								0.314421	0.435915	0.578217
								0.314655	0.431036	0.57539
								0.314856	0.428733	0.573916
								0.315014	0.424501	0.570591
								0.31524	0.421988	0.568617
								0.315428	0.419653	0.566529
								0.315593	0.418141	0.565209
								0.315747	0.417162	0.562914
								0.315919	0.414708	0.56147
								0.316106	0.410704	0.559086
								0.316315	0.405249	0.555653
								0.316496	0.403739	0.55411
								0.316705	0.398668	0.550131
								0.316891	0.39622	0.547505
								0.317092	0.393358	0.544877
								0.31734	0.393689	0.544487
								0.317535	0.39041	0.540856
								0.317736	0.388639	0.538511
								0.31792	0.388144	0.538046
								0.318113	0.387196	0.536623
								0.318325	0.387394	0.535637
								0.318511	0.386252	0.534673
								0.318746	0.386089	0.535064
								0.318936	0.384586	0.5334
								0.319101	0.382331	0.529987
								0.31927	0.380995	0.527168
								0.319487	0.379032	0.526483
								0.319687	0.376385	0.524011
								0.319878	0.376105	0.52459
								0.320058	0.374239	0.523729
								0.320237	0.372816	0.522845
								0.320416	0.372984	0.523108
								0.320632	0.374871	0.524686
								0.320829	0.372997	0.522367
								0.321028	0.372543	0.522332
								0.321234	0.370859	0.52085
								0.321404	0.369314	0.520264
								0.321572	0.367021	0.518802
								0.321739	0.365087	0.516563
								0.321908	0.360193	0.512886
								0.32215	0.358055	0.511619
								0.322385	0.353425	0.507785
								0.322551	0.353343	0.507148
								0.322725	0.348528	0.503389
								0.322915	0.3439	0.500757
								0.323131	0.341471	0.499317
								0.323303	0.339044	0.496809
								0.323465	0.336755	0.494169
								0.323696	0.334089	0.492305
								0.323907	0.333203	0.492343
								0.324112	0.333242	0.491417
								0.324293	0.331947	0.490593
								0.324485	0.328763	0.488269
								0.324691	0.327115	0.485804
								0.324848	0.324713	0.483681
								0.324981	0.323994	0.482147
								0.325205	0.322338	0.480882
								0.325434	0.321272	0.480385
								0.325628	0.316503	0.478396
								0.325768	0.315132	0.476536
								0.325978	0.311629	0.473924
								0.326119	0.309957	0.472377
								0.326288	0.307983	0.470923
								0.326459	0.308403	0.471168
								0.3267	0.305771	0.467952
								0.326873	0.304622	0.466505
								0.327114	0.302981	0.464175
								0.327285	0.302241	0.462925
								0.327431	0.296368	0.457553
								0.327638	0.291958	0.454046
								0.327816	0.287731	0.449586
								0.328003	0.282703	0.446177
								0.328169	0.28124	0.443957
								0.328312	0.277153	0.44043
								0.328509	0.274062	0.438645
								0.328672	0.271645	0.437242
								0.328907	0.269514	0.43413
								0.329161	0.266309	0.430968
								0.32937	0.263645	0.428407
								0.329555	0.261381	0.426864
								0.329693	0.259203	0.426644
								0.329806	0.258457	0.42581
								0.330023	0.253282	0.422402
								0.330186	0.250725	0.420658
								0.330373	0.250473	0.418283
								0.330565	0.250954	0.418291
								0.330753	0.249851	0.41652
								0.330951	0.246061	0.412885
								0.331119	0.245299	0.412243
								0.331309	0.240346	0.409169
								0.331521	0.238204	0.406618
								0.331684	0.235208	0.404503
								0.331869	0.232793	0.403265
								0.33204	0.229887	0.40151
								0.33218	0.223919	0.397736
								0.332382	0.220413	0.39513
								0.332554	0.217445	0.392655
								0.332722	0.212135	0.387776
								0.332909	0.208265	0.385631
								0.333087	0.206238	0.382925
								0.333271	0.202924	0.37865
								0.333507	0.20272	0.3786
								0.333685	0.204914	0.379431
								0.333824	0.204746	0.380097
								0.333965	0.202006	0.377717
								0.334115	0.202778	0.378786
								0.334269	0.201611	0.377408
								0.334394	0.19812	0.373742
								0.334561	0.193481	0.36968
								0.334774	0.190419	0.365936
								0.334947	0.188567	0.362026
								0.335116	0.188661	0.359224
								0.335257	0.187331	0.35459
								0.335446	0.187801	0.353517
								0.335687	0.18774	0.353042
								0.335897	0.187696	0.35122
								0.336064	0.183395	0.345906
								0.336231	0.182977	0.344272
								0.336388	0.183696	0.343135
								0.336535	0.182519	0.340418
								0.336715	0.180462	0.336409
								0.336876	0.178354	0.332377
								0.337018	0.176398	0.329007
								0.337181	0.176095	0.327314
								0.337343	0.175361	0.324549
								0.33756	0.172107	0.322973
								0.337775	0.171286	0.322008
								0.338027	0.169934	0.317893
								0.338209	0.169649	0.316898
								0.33834	0.167498	0.312665
								0.338516	0.166052	0.310009
								0.338728	0.164648	0.30857
								0.33889	0.161271	0.302886
								0.339096	0.155517	0.294889
								0.339258	0.151466	0.292076
								0.33942	0.14743	0.285895
								0.339581	0.143149	0.279157
								0.339723	0.138055	0.273945
								0.339938	0.135021	0.267424
								0.34008	0.130094	0.259827
								0.340276	0.127022	0.255396
								0.340498	0.123084	0.249639
								0.340671	0.121555	0.244659
								0.340807	0.11518	0.236343
								0.340974	0.110172	0.229018
								0.34118	0.107936	0.224262
								0.341323	0.105791	0.219301
								0.341452	0.103414	0.214877
								0.34162	0.101652	0.210037
								0.341768	0.0992185	0.204888
								0.341929	0.0959185	0.199267
								0.342126	0.090022	0.193545
								0.342294	0.086912	0.187854
								0.342489	0.0818086	0.181058
								0.342656	0.078734	0.177329
								0.342808	0.07527	0.171801
								0.342942	0.0717868	0.165483
								0.343127	0.0673876	0.161412
								0.343314	0.0635181	0.156327
								0.343465	0.0616345	0.151054
								0.343658	0.0567288	0.145019
								0.343819	0.053597	0.141205
								0.343984	0.0511494	0.136423
								0.344171	0.0486139	0.133106
								0.344345	0.0457243	0.127458
								0.344499	0.0433025	0.123477
								0.344666	0.0418224	0.121159
								0.344847	0.0369606	0.116532
								0.345069	0.0361761	0.113944
								0.345193	0.0338669	0.110171
								0.345289	0.0306052	0.105555
								0.345408	0.0309266	0.10262
								0.34558	0.0276565	0.0998394
								0.345786	0.0249001	0.0970378
								0.345947	0.022859	0.0950613
								0.346082	0.0224505	0.0934802
								0.346219	0.0205629	0.0909302
								0.34643	0.0188686	0.0904385
								0.346618	0.0152384	0.0876306
								0.346756	0.0123544	0.0844595
								0.346896	0.0101243	0.0831992
								0.347042	0.00719572	0.0788645
								0.347207	0.00494379	0.0781001
								0.347361	0.00325957	0.0757247
								0.347514	0.00495386	0.0756221
								0.34767	0.00397247	0.0759509
								0.347886	0.0027909	0.0730263
								0.348062	-0.0001675	0.0706748
								0.34822	0.000421799	0.0704913
								0.348348	-0.00141401	0.0679784
								0.34852	-0.00277559	0.0685724
								0.348698	-0.00640748	0.0683229
								0.348867	-0.00835977	0.0677568
								0.349035	-0.0105122	0.0657572
								0.349162	-0.0101554	0.0653028
								0.349309	-0.00998975	0.0656172
								0.34945	-0.0104948	0.0647778
								0.34965	-0.0118698	0.0634302
								0.349837	-0.0101931	0.0653491
								0.350025	-0.0110389	0.0638589
								0.350219	-0.0128979	0.0619029
								0.350407	-0.0108395	0.0645439
								0.350543	-0.012145	0.0617967
								0.350679	-0.0123488	0.0595852
								0.350911	-0.0151224	0.0539829
								0.351088	-0.0126017	0.0537463
								0.351234	-0.015153	0.0497513
								0.351407	-0.0154658	0.0478703
								0.351563	-0.0116034	0.0499556
								0.351711	-0.00989339	0.0511588
								0.351931	-0.00646951	0.0523967
								0.352081	-0.00483997	0.0530491
								0.352201	-0.00436443	0.053508
								0.352304	-0.00300898	0.0534633
								0.352478	-0.00181084	0.0540644
								0.352635	-0.000692285	0.0542497
								0.352787	-0.00107743	0.0536921
								0.352953	0.0028212	0.0566828
								0.353117	0.00228974	0.0551132
								0.353246	0.00114492	0.0523885
								0.353371	0.00353761	0.0543231
								0.353512	0.00552822	0.0567827
								0.353658	0.00594007	0.0577069
								0.353824	0.00722959	0.0572849
								0.353977	0.00759601	0.0564404
								0.354161	0.00639363	0.0546173
								0.354325	0.00771787	0.052853
								0.354487	0.00745892	0.0503944
								0.354656	0.00596874	0.0495861
								0.354832	0.00627181	0.0483265
								0.355025	0.00709026	0.0469919
								0.355177	0.00726132	0.0448257
								0.355332	0.00540631	0.0418065
								0.35549	0.0033955	0.0396381
								0.355649	0.0038216	0.0378016
								0.355813	0.00567932	0.0362041
								0.355982	0.00765678	0.0354803
								0.356105	0.00676346	0.0343272
								0.356242	0.00883121	0.0307937
								0.356381	0.00830167	0.029816
								0.35653	0.00922449	0.0291923
								0.356725	0.00873313	0.025753
								0.35692	0.00898578	0.0230536
								0.35712	0.00749781	0.0222859
								0.35729	0.00746938	0.0213816
								0.357425	0.00921983	0.0216582
								0.357534	0.00850738	0.0196443
								0.357666	0.00797575	0.0181525
								0.357824	0.0060857	0.0160198
								0.357978	0.0033719	0.0149057
								0.358096	0.00303495	0.0128304
								0.35822	0.00237285	0.00968772
								0.358371	0.00375859	0.00873598
								0.358568	0.00498933	0.00768957
								0.358703	0.0080158	0.00765402
								0.358836	0.00777529	0.00666735
								0.359034	0.00713073	0.00428598
								0.359204	0.00917565	0.0058666
								0.359348	0.0101938	0.00239784
								0.359472	0.0109335	0.00237638
								0.359606	0.0108633	0.00208602
								0.359761	0.0120164	0.000577904
								0.359921	0.0130532	-0.00109916
								0.360097	0.013834	-0.0014436
								0.360238	0.0145203	-0.00322735
								0.36042	0.0144203	-0.00333322
								0.360592	0.0142261	-0.0030902
								0.360731	0.0127676	-0.00587383
								0.360877	0.0159904	-0.00674915
								0.361023	0.0136952	-0.00828288
								0.361166	0.0155128	-0.00805617
								0.361285	0.0172489	-0.00722258
								0.36142	0.0149793	-0.00712037
								0.361558	0.015386	-0.0070772
								0.361677	0.0132551	-0.00851823
								0.361812	0.0142901	-0.00924075
								0.36201	0.010827	-0.0122912
								0.362236	0.0103879	-0.0132255
								0.362358	0.00847944	-0.0152147
								0.362495	0.00866919	-0.0142523
								0.362646	0.011769	-0.0109512
								0.362788	0.0115898	-0.0115382
								0.362971	0.0150342	-0.0068763
								0.363144	0.0133478	-0.00972879
								0.363331	0.0155232	-0.00850387
								0.363505	0.0127232	-0.00940546
								0.36364	0.011496	-0.0109921
								0.363735	0.0117469	-0.00918553
								0.363849	0.00953602	-0.00866316
								0.363971	0.00977514	-0.00898043
								0.364132	0.00951415	-0.00906214
								0.364302	0.0105052	-0.011148
								0.364432	0.0091948	-0.0136031
								0.364572	0.00990528	-0.0140468
								0.364758	0.0100963	-0.0132369
								0.364875	0.0101962	-0.0142059
								0.365002	0.00881835	-0.0169797
								0.365154	0.00836033	-0.0180163
								0.365317	0.00951268	-0.0182904
								0.365482	0.0109661	-0.0175576
								0.365659	0.012432	-0.0167616
								0.365775	0.0141438	-0.0147117
								0.365934	0.0127749	-0.0168591
								0.366036	0.0140114	-0.0150386
								0.366154	0.0134001	-0.0143654
								0.366334	0.013561	-0.0121222
								0.366493	0.0121132	-0.0103587
								0.366663	0.0115141	-0.00865366
								0.366795	0.0115067	-0.00703305
								0.366964	0.0100962	-0.00795763
								0.367091	0.00905487	-0.00947722
								0.367249	0.00854952	-0.0105955
								0.367454	0.00788307	-0.00996369
								0.367598	0.00723215	-0.00986966
								0.367751	0.00485704	-0.0101583
								0.367953	0.00371545	-0.01214
								0.368108	0.00365106	-0.0132939
								0.36831	0.00362344	-0.0139682
								0.368465	0.000672956	-0.0157346
								0.368602	0.00222846	-0.0141422
								0.368742	0.00159751	-0.012608
								0.368861	0.00148862	-0.0142897
								0.369006	-7.42168e-05	-0.0152476
								0.369149	-0.00123053	-0.0153152
								0.369345	-0.000958265	-0.0130767
								0.369483	-0.0041902	-0.0153027
								0.369603	-0.00387548	-0.0133896
								0.369719	-0.00318415	-0.0122716
								0.369862	-0.00261145	-0.0100999
								0.370014	-0.00039759	-0.0106948
								0.370127	-0.000564952	-0.0109293
								0.370233	-0.000994094	-0.0112064
								0.37032	-0.0017689	-0.0109056
								0.370461	-0.000978828	-0.00801098
								0.370595	-0.000768188	-0.00929888
								0.370727	0.000982604	-0.00676173
								0.370883	-0.00338116	-0.00915678
								0.370999	-0.00717647	-0.0108966
								0.371161	-0.00588284	-0.0103265
								0.37137	-0.0083299	-0.010176
								0.371551	-0.00851576	-0.00955748
								0.37167	-0.0103181	-0.0102377
								0.371793	-0.0106785	-0.00846559
								0.371947	-0.011339	-0.00754728
								0.372063	-0.00984976	-0.00715055
								0.372187	-0.0100694	-0.0072113
								0.372286	-0.00857685	-0.00555518
								0.37241	-0.00898546	-0.00520436
								0.372565	-0.00996773	-0.00577656
								0.372717	-0.00911813	-0.00599291
								0.372872	-0.00690861	-0.00578506
								0.373023	-0.00633107	-0.00514427
								0.373191	-0.00506292	-0.00280959
								0.373397	-0.00379204	-0.00201041
								0.373553	-0.00462781	-0.00121669
								0.373692	-0.00394138	-0.00134374
								0.373806	-0.00433968	-0.00254385
								0.37394	-0.0054799	-0.00325216
								0.374079	-0.0087357	-0.00531553
								0.374228	-0.00862368	-0.00411357
								0.374353	-0.00940104	-0.00511088
								0.374455	-0.0114274	-0.00747048
								0.374556	-0.0113634	-0.00765134
								0.374689	-0.0139128	-0.00964703
								0.37483	-0.0148163	-0.0111007
								0.374988	-0.0155697	-0.0112167
								0.375153	-0.0154171	-0.0116516
								0.375316	-0.0156366	-0.0120531
								0.37549	-0.0164033	-0.0127496
								0.375629	-0.0174906	-0.011513
								0.375722	-0.0181322	-0.0125335
								0.375836	-0.0203799	-0.013436
								0.375946	-0.0220466	-0.0154521
								0.376113	-0.0228533	-0.0162045
								0.376214	-0.0229164	-0.0158037
								0.376364	-0.0225833	-0.0148719
								0.376541	-0.0220332	-0.0149801
								0.376651	-0.019338	-0.0119325
								0.376774	-0.0189437	-0.0109171
								0.376901	-0.017212	-0.00771751
								0.377065	-0.0153545	-0.00676391
								0.377231	-0.0157327	-0.00534122
								0.377345	-0.0159017	-0.00536047
								0.377487	-0.0190034	-0.00788468
								0.377636	-0.0169927	-0.00668989
								0.377785	-0.0184362	-0.00745486
								0.377956	-0.0172968	-0.00672199
								0.378102	-0.0167488	-0.00596744
								0.378257	-0.0203691	-0.00874172
								0.378434	-0.0175575	-0.00896275
								0.378577	-0.0182579	-0.00909597
								0.378691	-0.0192568	-0.00954215
								0.378862	-0.0214876	-0.010379
								0.379011	-0.0201493	-0.00949598
								0.379159	-0.0207094	-0.00946271
								0.379315	-0.0207973	-0.0106078
								0.379462	-0.0179902	-0.00904625
								0.379621	-0.0167617	-0.00787221
								0.379721	-0.0158469	-0.00443376
								0.379833	-0.0164449	-0.00404723
								0.379919	-0.0168482	-0.00389647
								0.380068	-0.0154659	-0.00282959
								0.380211	-0.0162079	-0.00344399
								0.380314	-0.0134212	-0.000164283
								0.380492	-0.0139809	-0.000337274
								0.380661	-0.0146125	-0.000723187
								0.380762	-0.0137093	-0.000140098
								0.380887	-0.011505	-0.000170802
								0.381047	-0.00938738	0.000139002
								0.381205	-0.00747205	0.00107711
								0.381345	-0.00806131	0.000647011
								0.381473	-0.00419031	0.00250332
								0.381593	-0.00432795	0.00186232
								0.381764	-0.00190126	0.00174238
								0.381929	-0.00175741	0.00109482
								0.382048	0.00118436	0.00272846
								0.382196	0.00104454	0.00384615
								0.382322	0.00100725	0.00411989
								0.382426	0.00271984	0.00651024
								0.38256	0.00444234	0.00840768
								0.382694	0.00432775	0.00939786
								0.382783	0.00606127	0.0119547
								0.3829	0.00624391	0.0140874
								0.383052	0.00731582	0.0131838
								0.383183	0.0106936	0.0162298
								0.383337	0.0128637	0.0165792
								0.383509	0.0139697	0.0179685
								0.383606	0.0132908	0.0169113
								0.383724	0.014917	0.0182527
								0.383817	0.0165583	0.019672
								0.383932	0.0178097	0.0237651
								0.384067	0.0182314	0.0247415
								0.384188	0.0195103	0.0271601
								0.384308	0.0216662	0.0292225
								0.384472	0.0210325	0.0252665
								0.384623	0.0217861	0.0278008
								0.384767	0.019186	0.0267847
								0.384877	0.0225399	0.029958
								0.385046	0.0243911	0.0304602
								0.385165	0.0237509	0.030121
								0.385337	0.0254111	0.0313955
								0.38546	0.0257913	0.0297847
								0.385594	0.0256259	0.0293982
								0.385716	0.0289506	0.0307907
								0.385824	0.0288185	0.0299109
								0.385979	0.0269537	0.0291296
								0.386127	0.0285147	0.0305417
								0.386235	0.02651	0.028995
								0.386388	0.0262933	0.0279092
								0.386549	0.0265347	0.0275479
								0.386711	0.0253287	0.0257844
								0.386838	0.0249328	0.0249811
								0.386959	0.0234733	0.024075
								0.387092	0.0234369	0.0234475
								0.387224	0.022231	0.0227687
								0.387337	0.0218805	0.0216449
								0.387476	0.0206307	0.0208324
								0.387599	0.0220626	0.0202293
								0.387747	0.0214657	0.0206017
								0.387864	0.0214896	0.0182057
								0.387999	0.0199898	0.0159593
								0.388138	0.0192752	0.014487
								0.388257	0.0176957	0.0139044
								0.38835	0.0150317	0.0122376
								0.388473	0.0172743	0.0139004
								0.388596	0.0172886	0.0146871
								0.388728	0.0201228	0.0158789
								0.388841	0.0194284	0.0173303
								0.388956	0.0212393	0.018361
								0.389091	0.0195958	0.0177674
								0.389222	0.0174189	0.0159013
								0.389352	0.0196505	0.0169808
								0.389491	0.0195044	0.0169212
								0.389604	0.0192054	0.0180009
								0.389702	0.0201345	0.0183984
								0.389834	0.0195055	0.0167539
								0.390007	0.0173985	0.014042
								0.390155	0.0142357	0.0127091
								0.390264	0.0114719	0.00835929
								0.3904	0.0119159	0.00789268
								0.390571	0.010162	0.00443904
								0.390746	0.00724057	0.00127476
								0.390896	0.00411928	-0.00253203
								0.391026	0.00370907	-0.00343689
								0.391157	0.0048573	-0.00695344
								0.391274	0.00402607	-0.00612514
								0.39143	0.00517085	-0.00435928
								0.391514	0.00463289	-0.00489884
								0.391617	0.00530789	-0.0056511
								0.391712	0.00901429	-0.00449844
								0.391825	0.00902785	-0.00596599
								0.391955	0.0107402	-0.00573542
								0.392112	0.0121532	-0.0049691
								0.392277	0.013596	-0.00392861
								0.392401	0.0135874	-0.00407325
								0.392539	0.0155442	-0.00409942
								0.392666	0.014562	-0.00473777
								0.392815	0.0111814	-0.00677144
								0.392923	0.0111212	-0.00617445
								0.393019	0.00902273	-0.011099
								0.393137	0.00985452	-0.011744
								0.393258	0.00714457	-0.0146899
								0.393443	0.00607897	-0.0144785
								0.393566	0.0066229	-0.014964
								0.393681	0.00390918	-0.0175903
								0.393816	0.00395135	-0.0184645
								0.393954	0.00251272	-0.0196445
								0.394083	0.00252227	-0.0199752
								0.394223	0.00219438	-0.0214257
								0.394327	0.00156225	-0.0234856
								0.394437	0.000683803	-0.0258374
								0.394596	0.000926584	-0.0262161
								0.394715	0.00027048	-0.0265121
								0.394851	0.00100022	-0.025595
								0.394964	-0.000746206	-0.0258595
								0.395091	-0.000124445	-0.0252112
								0.39522	-0.000484961	-0.023513
								0.395368	-0.000355963	-0.0225243
								0.395484	0.00138743	-0.0216651
								0.395603	0.00101382	-0.0224545
								0.395743	0.00104	-0.0242371
								0.395897	-0.000242113	-0.0257115
								0.396041	-0.00219904	-0.0281956
								0.396137	-0.00441344	-0.0314703
								0.396241	-0.00510194	-0.0318947
								0.396384	-0.00764938	-0.0346426
								0.396544	-0.00920382	-0.0362405
								0.396671	-0.00830854	-0.0349032
								0.396771	-0.00654567	-0.0343149
								0.3969	-0.00456683	-0.0317303
								0.397009	-0.00727779	-0.0335503
								0.397107	-0.00651113	-0.0355902
								0.397272	-0.00495629	-0.0359016
								0.397418	-0.00742644	-0.0364429
								0.397534	-0.00733333	-0.0359173
								0.397674	-0.00841634	-0.0349758
								0.397814	-0.00911207	-0.0350772
								0.397908	-0.00964168	-0.03355
								0.398013	-0.0108863	-0.0340349
								0.398122	-0.012143	-0.0332663
								0.398255	-0.0110389	-0.0330056
								0.398378	-0.0128882	-0.0336588
								0.398539	-0.0139637	-0.0329573
								0.398691	-0.013632	-0.031935
								0.398786	-0.0154436	-0.032472
								0.3989	-0.0134138	-0.0292951
								0.39902	-0.0122685	-0.0282991
								0.399168	-0.00955939	-0.0273017
								0.399267	-0.00964089	-0.0252177
								0.399377	-0.00865317	-0.0223041
								0.39946	-0.00941748	-0.022478
								0.399565	-0.00831194	-0.0205051
								0.399673	-0.00745015	-0.0187977
								0.399797	-0.00606695	-0.0177501
								0.399918	-0.00648504	-0.0175582
								0.400052	-0.0048027	-0.0166721
								0.400182	-0.00458334	-0.0163821
								0.400306	-0.00624854	-0.0177039
								0.400438	-0.0104485	-0.0186271
								0.400551	-0.0102227	-0.0200699
								0.400685	-0.00934468	-0.0154992
								0.400817	-0.00805685	-0.0125196
								0.400919	-0.00833171	-0.0130207
								0.40107	-0.00612983	-0.0111933
								0.401207	-0.00318236	-0.0100876
								0.40135	-0.00403858	-0.00908444
								0.401463	-0.00511043	-0.00881162
								0.401572	-0.00833165	-0.00964143
								0.401682	-0.0118171	-0.0141967
								0.401797	-0.0159673	-0.0184722
								0.401907	-0.0143242	-0.0186885
								0.402037	-0.0157957	-0.0186315
								0.402192	-0.0181853	-0.0212008
								0.402325	-0.0164501	-0.0206528
								0.402429	-0.0153003	-0.0212554
								0.402508	-0.0147966	-0.0201305
								0.402614	-0.0178159	-0.0200453
								0.402718	-0.016143	-0.0187183
								0.402832	-0.0124769	-0.0141003
								0.402933	-0.00955849	-0.00854791
								0.403038	-0.0102172	-0.00695732
								0.403184	-0.00874024	-0.00495449
								0.403292	-0.00683194	-0.000688366
								0.403405	-0.00471036	0.00190215
								0.403538	-0.00358638	0.00381485
								0.403672	-0.00158303	0.00944162
								0.403818	-0.000902068	0.0088985
								0.403962	-0.00196078	0.00715878
								0.404116	-0.00198981	0.00786962
								0.404209	-0.00343174	0.00796278
								0.404322	-0.00447725	0.00926614
								0.404471	-0.00443185	0.0110178
								0.404602	-0.00559311	0.0117253
								0.404728	-0.0071478	0.0109374
								0.404841	-0.0078158	0.0113272
								0.404946	-0.00633488	0.0135565
								0.405097	-0.00771493	0.0158199
								0.405243	-0.00689251	0.0176438
								0.405363	-0.005855	0.0192905
								0.405468	-0.00709588	0.0189323
								0.405596	-0.00482817	0.0224392
								0.405732	-0.00509204	0.0237639
								0.405857	-0.00495991	0.0239782
								0.405986	-0.00533028	0.0220181
								0.406086	-0.00467069	0.0241826
								0.406214	-0.00438395	0.0245787
								0.406351	-0.00367809	0.0255479
								0.406429	-0.00167101	0.0275278
								0.406552	-0.00178846	0.0292915
								0.406681	-0.000833554	0.0318633
								0.406782	0.00136146	0.034735
								0.406906	0.00214272	0.0369463
								0.407009	0.00285906	0.0368241
								0.407148	0.00192123	0.0386634
								0.4073	9.93568e-05	0.0371968
								0.407422	4.64649e-05	0.0374698
								0.407545	0.00132798	0.0378477
								0.407696	-9.7816e-05	0.0358055
								0.40786	0.00013512	0.0362444
								0.407991	-0.00160933	0.034731
								0.408103	-0.0025672	0.0331106
								0.408217	-0.00330934	0.0328967
								0.408352	-0.00082753	0.0344419
								0.408472	0.00165892	0.0351692
								0.408556	0.00366534	0.036362
								0.408641	0.00611105	0.038976
								0.408725	0.00936037	0.041693
								0.408815	0.00977042	0.0440454
								0.408919	0.00984573	0.0436735
								0.409042	0.00881853	0.0420958
								0.40917	0.00597634	0.0398193
								0.409305	0.00748577	0.0398638
								0.409425	0.00610047	0.0398727
								0.409563	0.00450914	0.0395658
								0.409686	0.00503185	0.0399674
								0.409827	0.00208084	0.0380423
								0.409944	0.00119311	0.0364512
								0.410046	0.00255011	0.0380332
								0.410143	0.00187795	0.0346572
								0.410267	0.00339296	0.0346007
								0.410372	0.00489368	0.0337036
								0.410507	0.00452071	0.0334759
								0.410606	0.00539603	0.0332331
								0.410723	0.00693427	0.032478
								0.410846	0.00807759	0.0328849
								0.410955	0.00978989	0.0309496
								0.411091	0.00735591	0.0282108
								0.411216	0.00619791	0.0275783
								0.41135	0.00154322	0.0255137
								0.411468	0.000924866	0.0222002
								0.411565	0.00026067	0.0182051
								0.411674	0.000105237	0.0173389
								0.411778	-0.000347813	0.0154941
								0.411882	-0.000931397	0.0140094
								0.41198	-0.00210896	0.0108768
								0.412098	-0.0043711	0.00646903
								0.412183	-0.00692665	0.00227585
								0.412326	-0.00900504	-0.00108859
								0.412447	-0.00768079	-0.00030835
								0.412534	-0.004608	-0.0010448
								0.412617	-0.005422	-0.00173964
								0.412726	-0.0074304	-0.00566982
								0.412844	-0.00736716	-0.00855838
								0.412983	-0.0083761	-0.00897503
								0.413098	-0.00936833	-0.0117699
								0.413213	-0.0109368	-0.012113
								0.413331	-0.00939243	-0.0116459
								0.413469	-0.00694557	-0.0109745
								0.413579	-0.00637768	-0.0123505
								0.413712	-0.00233654	-0.00851458
								0.413822	0.000421655	-0.00448799
								0.413912	-0.000174303	-0.00400558
								0.414021	0.00198219	-0.00350911
								0.414169	0.00220728	-0.0018495
								0.414275	-0.000306442	-0.00314001
								0.414384	-0.00213669	-0.00316197
								0.414496	-0.00421566	-0.00357698
								0.414615	-0.00177718	-0.00338324
								0.414723	-0.000490884	-0.00208352
								0.414874	-0.00400715	-0.00411115
								0.414997	-0.00609614	-0.00702906
								0.415096	-0.00532826	-0.00629716
								0.415207	-0.00803714	-0.0059598
								0.41533	-0.00661844	-0.00685163
								0.415448	-0.00554078	-0.00587509
								0.415557	-0.00572178	-0.00629118
								0.415668	-0.00643713	-0.00712013
								0.415762	-0.00523215	-0.00592983
								0.415871	-0.00446124	-0.00506896
								0.415999	-0.00227094	-0.0038093
								0.416146	-0.00118411	-0.00188612
								0.416246	0.000218413	-0.00139794
								0.416341	0.00199463	-0.000537901
								0.416478	0.00213318	0.000105428
								0.416588	0.00363811	0.00229199
								0.416675	0.00480913	0.0042538
								0.41677	0.00274547	0.0030185
								0.416905	0.000453718	0.000443488
								0.41701	0.000331948	-0.00121169
								0.417146	-0.000946534	-0.00325471
								0.417268	-0.00152623	-0.00465788
								0.417389	-0.00342712	-0.00567303
								0.417501	-0.00453323	-0.0070507
								0.41763	-0.00353006	-0.00561101
								0.417742	-0.00448337	-0.003813
								0.417857	-0.00455618	-0.00445216
								0.417985	-0.00359117	-0.00346241
								0.418112	-0.00395078	-0.00285457
								0.418226	-0.00390186	-0.00272968
								0.418334	-0.00305772	-0.00487717
								0.418461	-0.00317251	-0.00491721
								0.418567	-0.004373	-0.00647958
								0.418661	-0.00504425	-0.00790357
								0.418799	-0.00397765	-0.00745987
								0.418902	-0.00167153	-0.00787007
								0.419017	-0.000507318	-0.00567701
								0.419127	0.00216572	-0.00412661
								0.419253	0.00181249	-0.00358401
								0.419367	0.00255856	-0.00444796
								0.419455	0.0026144	-0.00650561
								0.419546	0.000905614	-0.00877393
								0.419667	0.00277503	-0.0079899
								0.41979	0.00348438	-0.00908257
								0.41989	0.00279328	-0.00992009
								0.419983	0.00197063	-0.0097982
								0.420069	0.000255859	-0.0108014
								0.420172	0.000321099	-0.0112538
								0.420313	-0.000527486	-0.0119507
								0.420426	-0.00192925	-0.0136332
								0.420523	-0.00131518	-0.0150126
								0.420638	0.00179727	-0.0107243
								0.420746	0.00303959	-0.0112061
								0.420886	0.00199175	-0.0112209
								0.420994	0.00174404	-0.0106914
								0.421094	0.000617764	-0.0118798
								0.42123	-0.000473094	-0.0126434
								0.421345	-5.41647e-05	-0.0128903
								0.421474	0.000862803	-0.0129917
								0.421574	-0.00136982	-0.0153942
								0.4217	0.000118959	-0.0133594
								0.421822	-0.000997422	-0.0152019
								0.421913	-0.00112299	-0.0163307
								0.422008	2.08613e-06	-0.0163149
								0.422153	-0.000661716	-0.0158104
								0.422298	-0.00192668	-0.0154587
								0.422412	-0.000861624	-0.0155153
								0.42251	-0.00222697	-0.0148526
								0.422598	-0.00214906	-0.0151232
								0.422693	3.36198e-05	-0.0169886
								0.422818	0.00161622	-0.0164336
								0.422948	0.00251656	-0.0152494
								0.423072	0.0037203	-0.0149421
								0.423205	0.00416584	-0.0149337
								0.423321	0.0053649	-0.0160455
								0.423429	0.00419207	-0.0179008
								0.423519	0.0035967	-0.0188604
								0.423629	0.00464036	-0.0171302
								0.423747	0.00459087	-0.017627
								0.423836	0.00549003	-0.0160504
								0.423947	0.00637531	-0.0147306
								0.424061	0.00706783	-0.0138649
								0.42418	0.00775158	-0.0113773
								0.424287	0.00976907	-0.00965166
								0.424387	0.00779369	-0.00880873
								0.424465	0.0102911	-0.00571547
								0.424558	0.0121112	-0.00288779
								0.424656	0.0141202	-0.000136419
								0.424771	0.0129143	-0.00124749
								0.4249	0.0116705	-0.00147192
								0.425019	0.0105142	-0.00171199
								0.425108	0.0105952	-0.000735111
								0.425222	0.00992516	-0.001174
								0.425338	0.0106062	-0.00111953
								0.425456	0.0109502	-0.00233508
								0.425561	0.0111106	-0.00237582
								0.425648	0.0135797	-0.000561872
								0.425714	0.0159459	0.0018465
								0.42581	0.0179076	0.00353213
								0.425933	0.0185089	0.00516976
								0.426054	0.0191412	0.00623321
								0.426168	0.0226365	0.008698
								0.426295	0.0240175	0.0105932
								0.42642	0.0255009	0.0127205
								0.426532	0.0282746	0.013619
								0.426629	0.0254453	0.0120329
								0.426727	0.0250882	0.0108308
								0.426823	0.0243462	0.0112105
								0.426926	0.0214175	0.00903036
								0.427036	0.0200875	0.00810758
								0.427179	0.0211976	0.00985965
								0.427292	0.0231262	0.0122602
								0.42743	0.0226368	0.0123683
								0.427509	0.0241099	0.0141734
								0.427592	0.0211998	0.0135253
								0.42769	0.0228155	0.0132675
								0.427776	0.0207144	0.0117874
								0.427895	0.0200569	0.00965059
								0.428023	0.0198081	0.00932645
								0.428136	0.0206691	0.00897009
								0.428273	0.0222454	0.0107999
								0.428389	0.021618	0.0105045
								0.428517	0.0228054	0.0122936
								0.428637	0.0228803	0.0106994
								0.428726	0.0226084	0.0111252
								0.428801	0.0209361	0.00940273
								0.428889	0.0214792	0.00778953
								0.428975	0.0221512	0.00812341
								0.429089	0.0227511	0.00727704
								0.429192	0.0227936	0.0074983
								0.429302	0.0223612	0.0075728
								0.429382	0.019676	0.00597915
								0.429497	0.0197349	0.00540482
								0.429659	0.0177155	0.00418573
								0.429778	0.0183419	0.00473435
								0.429862	0.0179259	0.00619026
								0.429961	0.0152856	0.00325368
								0.430044	0.0159594	0.0032109
								0.430133	0.0151884	0.000736523
								0.430262	0.0149168	-7.59951e-05
								0.430377	0.0153876	0.000494384
								0.430485	0.0148893	-0.000872925
								0.430586	0.0155954	-0.000136553
								0.4307	0.0137683	-0.00150908
								0.43081	0.0141094	-0.00101838
								0.430912	0.0154415	0.000879249
								0.43099	0.0163138	0.00137684
								0.431106	0.0162796	0.00110701
								0.431197	0.0132131	-0.00104442
								0.431304	0.0136758	-0.00080008
								0.431439	0.0142016	-0.00204244
								0.431557	0.0133732	-0.00296595
								0.431667	0.0110957	-0.00488914
								0.431773	0.0116406	-0.00345754
								0.431883	0.00985422	-0.00632147
								0.43196	0.00888845	-0.00796931
								0.432029	0.00705317	-0.00845185
								0.43213	0.0056899	-0.0105203
								0.432246	0.00401967	-0.0126663
								0.432375	0.00326063	-0.0121956
								0.432469	0.00254427	-0.0144304
								0.432565	0.00284943	-0.0162006
								0.432675	0.00177978	-0.0183622
								0.43281	0.00054488	-0.0188432
								0.432908	-0.00174044	-0.0194775
								0.43302	-7.14482e-05	-0.0185483
								0.433105	-0.00263578	-0.0213199
								0.433229	-0.00370701	-0.0213863
								0.433353	-0.00550778	-0.0222242
								0.433472	-0.00651121	-0.0241305
								0.433567	-0.00827835	-0.0244894
								0.433672	-0.00734128	-0.0241414
								0.4338	-0.00688936	-0.0251002
								0.433938	-0.00694968	-0.0246622
								0.434062	-0.00975412	-0.0239042
								0.43419	-0.0119836	-0.0238039
								0.434308	-0.0136689	-0.0247108
								0.434411	-0.0115412	-0.0222221
								0.43451	-0.0127953	-0.0226193
								0.434625	-0.0106048	-0.0196395
								0.434728	-0.00914567	-0.0180917
								0.434819	-0.0105794	-0.0187997
								0.434901	-0.0113487	-0.0162077
								0.435002	-0.0110571	-0.0164512
								0.435097	-0.0120798	-0.016614
								0.435196	-0.0100572	-0.0151295
								0.435316	-0.00960583	-0.0147274
								0.435431	-0.00956641	-0.0131136
								0.435532	-0.0101412	-0.0130911
								0.435642	-0.00871851	-0.0110399
								0.435778	-0.00564102	-0.00916684
								0.435881	-0.00417783	-0.00751805
								0.435986	-0.00571752	-0.00882642
								0.436094	-0.00624935	-0.00861016
								0.436237	-0.00507217	-0.00710208
								0.436332	-0.00294199	-0.00270395
								0.43643	-0.00310832	-0.00182671
								0.436525	-0.00455027	-0.0011279
								0.436615	-0.00382488	0.000430967
								0.436695	-0.0049943	0.00120833
								0.436798	-0.00692445	-0.000215909
								0.436899	-0.00745792	-0.000311898
								0.437012	-0.00949245	-0.00115375
								0.437129	-0.00911943	-0.00145076
								0.437218	-0.0115821	-0.00336358
								0.43733	-0.0120854	-0.00353642
								0.437441	-0.00730983	0.00053144
								0.437548	-0.00644558	0.00160992
								0.437654	-0.00275764	0.00392243
								0.43775	0.00159579	0.00772117
								0.437854	0.00178371	0.00946478
								0.437942	0.0014892	0.0110287
								0.43803	-0.000823767	0.00933463
								0.438101	-0.00178383	0.00816059
								0.438175	-0.0046564	0.00701016
								0.438257	-0.00436274	0.00549794
								0.438362	-0.00704315	0.00418093
								0.43845	-0.00620233	0.00578252
								0.438535	-0.00506354	0.00820668
								0.438631	-0.00464022	0.00836374
								0.438715	-0.00667556	0.00627532
								0.438822	-0.00978954	0.00259526
								0.438932	-0.00922976	0.00318456
								0.439011	-0.00914995	0.00327918
								0.439105	-0.0117392	0.00175913
								0.439226	-0.0112913	0.00312149
								0.439355	-0.0114439	0.00197944
								0.43945	-0.0122253	0.00194534
								0.439547	-0.015226	-0.000396664
								0.439656	-0.016166	-0.0010418
								0.439778	-0.0174473	-0.00315516
								0.439908	-0.0152269	-0.00199431
								0.439999	-0.0110979	0.00117265
								0.440098	-0.0104762	0.000782854
								0.440199	-0.00908038	0.00153761
								0.440274	-0.00620173	0.00340874
								0.440386	-0.00589095	0.00179401
								0.440489	-0.00503989	0.00237227
								0.440615	-0.00443789	0.00152616
								0.44076	-0.00587623	0.000274991
								0.440872	-0.00813458	3.56886e-05
								0.440985	-0.0102505	-0.000803484
								0.441082	-0.00894834	-4.30298e-05
								0.441179	-0.00718634	-0.00178786
								0.441297	-0.00694742	-0.0019053
								0.441399	-0.00798507	-0.00177486
								0.441487	-0.0064551	-0.00350673
								0.44158	-0.00869119	-0.00660218
								0.441687	-0.00732161	-0.00500961
								0.441786	-0.00386861	-0.00297075
								0.441874	-0.00718385	-0.00621007
								0.441975	-0.00782893	-0.00581253
								0.442038	-0.00806642	-0.00556015
								0.442128	-0.006402	-0.00521618
								0.442226	-0.00934982	-0.00865073
								0.442341	-0.00903671	-0.00915282
								0.442437	-0.00951711	-0.00963651
								0.44254	-0.0100154	-0.0121986
								0.442612	-0.00860403	-0.0113082
								0.442703	-0.00585491	-0.010031
								0.442812	-0.00330996	-0.00675212
								0.442917	0.000686045	-0.00254303
								0.443029	0.00128541	-0.00146786
								0.4431	0.00144739	-0.00130545
								0.443175	0.0023854	0.00146855
								0.443273	0.00393568	0.00348836
								0.44336	0.0032186	0.00352382
								0.443482	0.00797104	0.00841181
								0.443631	0.00836615	0.00814702
								0.443728	0.0109905	0.00974959
								0.443804	0.012383	0.0131357
								0.443887	0.0158883	0.0171288
								0.444018	0.0162489	0.0197487
								0.444139	0.0179831	0.0232335
								0.444267	0.0144861	0.0221703
								0.444366	0.0153906	0.022506
								0.444468	0.0168693	0.0253997
								0.444559	0.0205708	0.0286521
								0.444636	0.0189181	0.0302627
								0.444723	0.0221334	0.033008
								0.444849	0.0203445	0.0340001
								0.444958	0.0205231	0.0364128
								0.44505	0.0213006	0.0376355
								0.445158	0.0211107	0.0380275
								0.445253	0.0230811	0.0413592
								0.44538	0.0246476	0.0433614
								0.445502	0.0241199	0.045056
								0.445608	0.0237687	0.046406
								0.445753	0.0230246	0.0458366
								0.445834	0.0240453	0.0476388
								0.445952	0.0238458	0.048101
								0.446062	0.0218667	0.0485114
								0.446142	0.0235754	0.0514425
								0.446232	0.0249179	0.053164
								0.446329	0.0254446	0.0528086
								0.446414	0.0238106	0.0525974
								0.446506	0.0192201	0.0491258
								0.44663	0.0169173	0.0490853
								0.44672	0.0182082	0.0502074
								0.446798	0.0166968	0.0492214
								0.446902	0.0168052	0.0473199
								0.447016	0.0171924	0.04811
								0.447124	0.0170456	0.0490504
								0.447207	0.0177448	0.049067
								0.447307	0.0165675	0.049067
								0.447401	0.0170927	0.0496827
								0.447501	0.0163405	0.0483844
								0.447599	0.0135031	0.0479753
								0.447709	0.0122043	0.0479529
								0.447797	0.0105702	0.0476499
								0.447899	0.00869956	0.0467793
								0.447998	0.00868693	0.0466067
								0.448086	0.00902803	0.0452125
								0.44819	0.00849469	0.042863
								0.448308	0.00902337	0.0422784
								0.448411	0.0106748	0.0418558
								0.448503	0.0100523	0.0422036
								0.448595	0.0087875	0.0417334
								0.448686	0.00867688	0.0397341
								0.448756	0.00400918	0.0341174
								0.448861	0.00208391	0.0322025
								0.448968	0.00142686	0.0320638
								0.449078	0.001399	0.0328748
								0.449167	-0.00164956	0.0293048
								0.44928	-0.0047983	0.0259798
								0.449379	-0.00323556	0.0277249
								0.449483	-0.00504385	0.0249428
								0.449584	-0.00427017	0.0244787
								0.449681	-0.00465907	0.0235291
								0.44977	-0.00357022	0.0242482
								0.449866	-0.00410301	0.0223036
								0.449956	-0.00281907	0.0222413
								0.450046	-0.00636573	0.017904
								0.450143	-0.00857478	0.0129692
								0.45023	-0.00822031	0.0130674
								0.45032	-0.00781095	0.0106946
								0.450446	-0.0113355	0.00837717
								0.450536	-0.0134228	0.00683809
								0.450631	-0.0145707	0.0056694
								0.450732	-0.016863	0.00475896
								0.45083	-0.0148743	0.0065843
								0.450917	-0.0129989	0.00402494
								0.451026	-0.0118972	0.00147326
								0.451112	-0.0117118	0.000259255
								0.451215	-0.0134365	-0.000264369
								0.451311	-0.0118909	0.00166371
								0.451429	-0.00925071	0.00247344
								0.451519	-0.0106813	0.0022139
								0.451629	-0.0100216	0.00364222
								0.451742	-0.010953	0.000936176
								0.451818	-0.0114737	0.000896604
								0.451895	-0.00746795	0.00318979
								0.451969	-0.00570992	0.00411048
								0.452055	-0.00536493	0.00469293
								0.452184	-0.00352909	0.0053026
								0.452295	-0.000718041	0.00663179
								0.452383	0.00136942	0.00817786
								0.452479	0.00218787	0.0091165
								0.452555	0.00631691	0.0132712
								0.452622	0.00823888	0.0153286
								0.452684	0.00847279	0.0163369
								0.45278	0.00757793	0.0142761
								0.452902	0.00956007	0.0159146
								0.452998	0.0107477	0.0187395
								0.453091	0.0150878	0.0253018
								0.453186	0.0156305	0.0264289
								0.453287	0.0165613	0.0282117
								0.453395	0.0187391	0.029488
								0.453519	0.0171318	0.0272804
								0.453615	0.0190756	0.0304348
								0.453716	0.0168721	0.0297032
								0.453808	0.0177732	0.0300371
								0.453903	0.0159817	0.0312714
								0.453994	0.0164986	0.0302284
								0.454116	0.0131419	0.0272232
								0.454205	0.014651	0.0303984
								0.454294	0.0162093	0.030013
								0.454366	0.0160027	0.0288604
								0.454465	0.0136285	0.0275112
								0.454572	0.0137569	0.0275218
								0.454679	0.0105149	0.0261815
								0.454789	0.0108102	0.0261203
								0.454867	0.00907693	0.0250639
								0.454964	0.00912006	0.0266654
								0.455078	0.00619072	0.0250235
								0.455169	0.00474094	0.0235109
								0.455263	0.00440748	0.0234617
								0.455353	0.00537162	0.0230585
								0.455434	0.00617531	0.0238407
								0.455537	0.00485581	0.0214447
								0.455627	0.00488629	0.0208649
								0.455728	0.00341259	0.018084
								0.455827	0.00272405	0.0179896
								0.455906	-0.00173571	0.0162932
								0.455998	-0.00216358	0.0149259
								0.456074	-0.00452518	0.014073
								0.456171	-0.00609522	0.0124997
								0.456283	-0.00541531	0.0110839
								0.456361	-0.00526399	0.0071701
								0.45647	-0.00819097	0.00382853
								0.456556	-0.00788095	0.00323784
								0.456642	-0.00930388	0.00251876
								0.456736	-0.007818	0.00238069
								0.456817	-0.00880011	0.000147455
								0.456905	-0.00798478	-0.000886948
								0.457018	-0.00555573	-0.00110035
								0.457126	-0.00674222	-0.00485566
								0.457224	-0.00670404	-0.00498137
								0.457334	-0.00563164	-0.00834637
								0.457425	-0.00532898	-0.0112011
								0.457522	-0.00444938	-0.0121263
								0.457617	-0.00454471	-0.0160388
								0.457705	-0.00510609	-0.0177886
								0.457789	-0.00630018	-0.0205303
								0.457881	-0.00873173	-0.0224377
								0.457964	-0.0078121	-0.0225907
								0.458037	-0.00894834	-0.0246469
								0.458128	-0.00962669	-0.0280856
								0.458212	-0.00840674	-0.0310078
								0.458324	-0.00927276	-0.0323909
								0.458429	-0.0091014	-0.0329244
								0.458537	-0.0067173	-0.0319108
								0.458625	-0.00664838	-0.0341857
								0.458734	-0.00800625	-0.0375344
								0.45885	-0.00621278	-0.0374999
								0.458962	-0.00538659	-0.0390817
								0.459049	-0.00719302	-0.0426555
								0.459143	-0.00821521	-0.0462178
								0.459242	-0.00928384	-0.0479007
								0.459331	-0.00911825	-0.051043
								0.459413	-0.0094317	-0.0522308
								0.459494	-0.0106415	-0.0534749
								0.459617	-0.0109335	-0.053532
								0.459719	-0.0102845	-0.0547415
								0.459812	-0.00908239	-0.0505579
								0.459891	-0.0102713	-0.049962
								0.459977	-0.0100948	-0.0466933
								0.460059	-0.00820669	-0.0455425
								0.460151	-0.00746128	-0.043973
								0.460234	-0.0054482	-0.0426392
								0.460311	-0.00370291	-0.0424427
								0.460423	-0.00414119	-0.0427937
								0.460531	-0.00257066	-0.0406395
								0.460627	-0.0027429	-0.0378262
								0.460722	-0.0013379	-0.0363329
								0.460815	0.000849092	-0.0338345
								0.46089	0.00100705	-0.0348993
								0.460983	-0.000792758	-0.0359966
								0.4611	0.000219177	-0.034536
								0.461186	0.00257237	-0.0325915
								0.461263	0.00417025	-0.0298689
								0.461371	0.00545989	-0.0298134
								0.461461	0.00594271	-0.0283483
								0.461563	0.00625034	-0.0288449
								0.461652	0.00881378	-0.0272035
								0.461755	0.00654777	-0.0274846
								0.461842	0.00535254	-0.0289706
								0.461924	0.00662219	-0.0273029
								0.462016	0.00837544	-0.0248509
								0.462133	0.00823963	-0.0229317
								0.462235	0.00743552	-0.0223236
								0.462314	0.00862316	-0.0202611
								0.462416	0.00992893	-0.0192979
								0.462529	0.00727874	-0.0199513
								0.462675	0.00462911	-0.0213951
								0.462766	0.00151532	-0.0238711
								0.462853	0.00186016	-0.0233293
								0.462938	0.00215222	-0.0234222
								0.463018	-6.6914e-05	-0.0242487
								0.46313	-0.00113506	-0.0220472
								0.463222	-0.00524501	-0.0240716
								0.463326	-0.0043032	-0.0215444
								0.463417	-0.00421312	-0.0199086
								0.463514	-0.00493278	-0.0203564
								0.463621	-0.00776203	-0.0202271
								0.463747	-0.00815872	-0.0181293
								0.463873	-0.0108405	-0.0191218
								0.46398	-0.0127402	-0.0202022
								0.464069	-0.0131208	-0.017933
								0.464168	-0.01531	-0.0161364
								0.464253	-0.016215	-0.0138982
								0.464337	-0.0184363	-0.0140193
								0.46444	-0.0194822	-0.0156751
								0.464543	-0.0210827	-0.0151657
								0.464617	-0.0238417	-0.0171952
								0.464691	-0.02407	-0.0162807
								0.464785	-0.0244637	-0.0160413
								0.464875	-0.0237309	-0.0166272
								0.464987	-0.0238428	-0.0157127
								0.465087	-0.0276076	-0.0193887
								0.465173	-0.0268669	-0.0175363
								0.465259	-0.0289216	-0.0188017
								0.46536	-0.0285193	-0.0161482
								0.465455	-0.030045	-0.0178064
								0.465556	-0.0279297	-0.0183983
								0.465644	-0.0292067	-0.0181063
								0.465751	-0.0274488	-0.0188824
								0.465856	-0.0266319	-0.0192472
								0.465955	-0.025699	-0.0182555
								0.466038	-0.0223301	-0.0152261
								0.466149	-0.0203063	-0.0125945
								0.466229	-0.0191848	-0.0136808
								0.466292	-0.0156813	-0.012789
								0.466368	-0.0159611	-0.0148063
								0.466458	-0.0145618	-0.0143787
								0.466565	-0.0137689	-0.0142995
								0.466662	-0.0146759	-0.0169098
								0.466781	-0.0120789	-0.0149157
								0.46687	-0.00879282	-0.0154597
								0.466952	-0.00764663	-0.0148994
								0.467052	-0.00601869	-0.0123745
								0.46717	-0.00742958	-0.0134338
								0.467259	-0.00664399	-0.0120007
								0.467352	-0.00516038	-0.0125195
								0.467423	-0.00254998	-0.0114271
								0.467497	0.000128343	-0.0107789
								0.467618	0.000386285	-0.0106906
								0.467706	0.000242352	-0.0128789
								0.467821	0.002233	-0.0105736
								0.46794	0.00308114	-0.00829831
								0.468013	0.00213781	-0.0102299
								0.468111	0.00347581	-0.00900875
								0.468237	0.000850763	-0.0132544
								0.468356	0.000691307	-0.0140726
								0.468461	3.08113e-05	-0.0146346
								0.468546	-0.000521125	-0.0145013
								0.46864	-0.000285269	-0.0127004
								0.468753	0.000829515	-0.0114892
								0.468863	0.00374311	-0.0079528
								0.468944	0.00324334	-0.00652994
								0.469035	0.00300818	-0.00435671
								0.469134	0.0044859	-0.00468365
								0.469244	0.0078233	-0.000552917
								0.469344	0.00764789	-0.000640766
								0.469428	0.00734916	0.00121643
								0.469515	0.00703631	-0.000252524
								0.469624	0.00871928	-0.00154698
								0.469698	0.00910419	-0.0031866
								0.469795	0.00868083	-0.00390439
								0.469901	0.0084762	-0.00427851
								0.470016	0.00952299	-0.00262701
								0.470098	0.00853768	-0.00263428
								0.470189	0.00874647	-0.00364613
								0.470282	0.00778435	-0.00480219
								0.470394	0.0094758	-0.00562348
								0.47047	0.00871301	-0.00636001
								0.470539	0.00771806	-0.00606278
								0.470625	0.00894255	-0.00469037
								0.47073	0.0115319	-0.00320239
								0.470834	0.00954474	-0.00560754
								0.470935	0.00758416	-0.00651658
								0.471065	0.0104765	-0.00556298
								0.471183	0.010603	-0.00591439
								0.47127	0.00997955	-0.0075315
								0.471347	0.0121719	-0.00425456
								0.47141	0.0096427	-0.00451221
								0.471507	0.0109902	-0.00556465
								0.471618	0.00904334	-0.00374123
								0.471697	0.00725894	-0.0045684
								0.471799	0.0061548	-0.00565318
								0.471904	0.00598876	-0.00631014
								0.472011	0.00401475	-0.00756282
								0.472128	0.000750454	-0.0105927
								0.472226	0.000167101	-0.0105095
								0.472324	-0.000539991	-0.01052
								0.472407	-0.00253351	-0.00992413
								0.472499	-0.00160024	-0.0090225
								0.472629	-0.00359952	-0.00863776
								0.472765	-0.00681631	-0.010488
								0.472877	-0.00767604	-0.00892425
								0.472962	-0.00754213	-0.00966459
								0.473036	-0.00571087	-0.00793508
								0.473139	-0.00476972	-0.0074549
								0.473265	-0.00606386	-0.00785336
								0.473395	-0.00561357	-0.00828066
								0.473488	-0.00637571	-0.00881465
								0.473568	-0.00559152	-0.00807299
								0.473672	-0.00524469	-0.00668872
								0.473783	-0.00490838	-0.00438252
								0.473895	-0.00908004	-0.00683942
								0.473993	-0.0102612	-0.00741295
								0.474089	-0.0116493	-0.00960405
								0.474161	-0.0101153	-0.00880051
								0.47425	-0.0109872	-0.0074515
								0.47435	-0.00967241	-0.00854981
								0.474474	-0.00663544	-0.00487772
								0.47458	-0.00385859	-0.00401489
								0.474675	-0.00371015	-0.00449712
								0.47476	-0.00412938	-0.00307813
								0.474846	-0.00437892	-0.00378921
								0.474928	-0.00115034	-0.00208845
								0.47502	0.00088765	-0.000178828
								0.475101	0.00166655	0.000571674
								0.475171	0.00152945	-0.000276645
								0.475247	0.00304868	0.00116006
								0.47537	0.00345264	0.00168858
								0.475464	0.00292376	0.000808065
								0.475584	0.00168978	0.000410615
								0.4757	-0.000620063	-0.00122238
								0.475787	0.000518383	-0.000964638
								0.47588	0.00168254	-0.00178769
								0.475985	0.00240261	-0.00356773
								0.476075	0.00202274	-0.00427383
								0.476177	0.000679368	-0.00507185
								0.476266	0.00122943	-0.00548478
								0.47635	0.00144625	-0.00610388
								0.476443	0.00078215	-0.0072058
								0.476545	0.000878827	-0.00483405
								0.476635	0.000230834	-0.00625792
								0.476771	0.000302343	-0.00484755
								0.476896	0.00186505	-0.00425071
								0.477006	0.00150053	-0.00616007
								0.477114	0.00357061	-0.00573381
								0.477232	0.00249017	-0.0070145
								0.477322	0.00332207	-0.00689079
								0.477421	0.00168495	-0.00886303
								0.477523	0.00236287	-0.00874378
								0.477636	0.00237953	-0.00913914
								0.477741	0.00328411	-0.00603864
								0.477813	0.00155266	-0.00774437
								0.477896	0.000944871	-0.0100463
								0.477973	-6.31096e-05	-0.0104153
								0.478077	-0.00130001	-0.0124942
								0.478146	-0.00239332	-0.0122386
								0.47824	-0.00154793	-0.0109494
								0.478352	-0.000884976	-0.0107128
								0.47845	-0.00110191	-0.00976607
								0.478534	-0.00225599	-0.0105457
								0.478625	-0.00413425	-0.012139
								0.478733	-0.00743434	-0.0148008
								0.478836	-0.00815021	-0.0154555
								0.478931	-0.00821266	-0.0168068
								0.479036	-0.00862679	-0.0155619
								0.479139	-0.0113621	-0.0187796
								0.479233	-0.0142207	-0.0208878
								0.479342	-0.0101443	-0.0189657
								0.479457	-0.0114179	-0.0191415
								0.479551	-0.0130481	-0.0208786
								0.47963	-0.0130166	-0.0198525
								0.479725	-0.0152699	-0.0204343
								0.479825	-0.0141869	-0.0197147
								0.479966	-0.0153055	-0.0216415
								0.480061	-0.013246	-0.0198289
								0.480165	-0.0150361	-0.0209562
								0.480276	-0.0151892	-0.0213154
								0.480393	-0.0155951	-0.0231822
								0.4805	-0.0151254	-0.0237554
								0.48062	-0.0129346	-0.023864
								0.480717	-0.0123263	-0.0244074
								0.480804	-0.0125362	-0.0238498
								0.480893	-0.0127349	-0.023489
								0.480992	-0.0126383	-0.0254742
								0.481102	-0.0126255	-0.0262168
								0.481193	-0.0133938	-0.0254987
								0.481266	-0.0131568	-0.0230501
								0.481345	-0.015944	-0.0257377
								0.481456	-0.015416	-0.0281528
								0.481565	-0.0173948	-0.0284952
								0.481661	-0.0165522	-0.0285753
								0.481744	-0.0167981	-0.0274886
								0.481841	-0.0177043	-0.0268627
								0.481975	-0.0202714	-0.0285541
								0.482086	-0.018318	-0.0263589
								0.482181	-0.0167306	-0.0228225
								0.482319	-0.0187174	-0.0209473
								0.482444	-0.0179855	-0.0212567
								0.482538	-0.0177965	-0.0220792
								0.482631	-0.0193103	-0.0223665
								0.482729	-0.0182018	-0.0241959
								0.482822	-0.0159693	-0.021317
								0.48292	-0.0153849	-0.0210011
								0.48301	-0.014699	-0.0202107
								0.483124	-0.0135218	-0.0207546
								0.483225	-0.0149277	-0.0215567
								0.4833	-0.0155921	-0.0212914
								0.483406	-0.0188118	-0.0220533
								0.483498	-0.018458	-0.0211865
								0.483607	-0.0208207	-0.0224155
								0.483702	-0.0204675	-0.0220415
								0.483795	-0.0218292	-0.0234773
								0.483935	-0.0197937	-0.0206586
								0.484061	-0.0193353	-0.0214525
								0.48415	-0.0168647	-0.0219582
								0.484259	-0.0143417	-0.0204785
								0.484366	-0.0114012	-0.0180608
								0.484461	-0.010329	-0.0160784
								0.484526	-0.0102564	-0.0163152
								0.4846	-0.00993878	-0.0160482
								0.484706	-0.0107455	-0.017819
								0.48483	-0.0101682	-0.0174628
								0.484923	-0.0109184	-0.018937
								0.485029	-0.0114328	-0.0174499
								0.48511	-0.0126123	-0.0184345
								0.485207	-0.0126347	-0.0175457
								0.485295	-0.0127013	-0.015989
								0.485393	-0.0108062	-0.0151215
								0.485532	-0.0127163	-0.0164632
								0.485632	-0.0122446	-0.0188383
								0.485743	-0.0104014	-0.0166612
								0.485851	-0.00490255	-0.0136854
								0.485961	-0.0034977	-0.012644
								0.486076	-0.00430642	-0.0141219
								0.486166	-0.0040577	-0.0127443
								0.48625	-0.00517718	-0.0122634
								0.486363	-0.00268381	-0.010551
								0.486451	-0.000969757	-0.00821834
								0.486565	-0.000225711	-0.00842097
								0.486671	0.000336997	-0.00757414
								0.486757	0.00165128	-0.00850914
								0.486865	0.00396708	-0.00656793
								0.486985	0.00316589	-0.0062548
								0.487101	0.000447237	-0.00697147
								0.48719	0.00104706	-0.00448352
								0.48726	-0.000657424	-0.00458991
								0.487355	0.000837575	-0.00328241
								0.487464	0.000216667	-0.00200294
								0.487569	0.00141364	-0.00032073
								0.487667	-0.00227014	-0.00261584
								0.487742	-0.00376537	-0.00426491
								0.487839	-0.00559346	-0.00705386
								0.487955	-0.00459258	-0.00610098
								0.488059	-0.00551534	-0.00488751
								0.488151	-0.00497018	-0.00405806
								0.488251	-0.00626366	-0.003496
								0.488358	-0.00656685	-0.00360323
								0.488424	-0.00730849	-0.00492524
								0.488519	-0.00813359	-0.00345882
								0.488641	-0.0077923	-0.00423539
								0.488759	-0.00831295	-0.00406939
								0.488853	-0.00745959	-0.00197192
								0.488965	-0.00677678	-0.000602868
								0.489058	-0.00571783	0.000791922
								0.489178	-0.00622709	0.00132227
								0.489286	-0.00618967	-0.000475547
								0.489389	-0.00458094	0.00104489
								0.489502	-0.00228913	0.00276144
								0.489598	-0.00327067	0.00426177
								0.489703	-0.00140636	0.00552942
								0.489821	-0.00425127	0.00576144
								0.489923	-0.00525646	0.00643824
								0.490034	-0.00303096	0.00651493
								0.490146	-0.00393106	0.00695737
								0.490261	-0.00443544	0.00662735
								0.490349	-0.00458585	0.00527486
								0.490427	-0.00417549	0.00658632
								0.490539	-0.00360032	0.00765119
								0.490653	-0.00231499	0.00882688
								0.490734	-0.00327456	0.00868787
								0.490831	-0.00263076	0.0104121
								0.490923	-0.00355663	0.0123379
								0.491005	-0.00347843	0.0128177
								0.491145	-0.00154245	0.0130132
								0.491297	-0.000626043	0.0144454
								0.491431	-0.00378097	0.0144309
								0.491538	-0.00492378	0.014508
								0.491616	-0.00762239	0.01266
								0.491729	-0.00786702	0.0126057
								0.491872	-0.00811659	0.0139736
								0.491995	-0.00724086	0.0146812
								0.492087	-0.00722778	0.0143122
								0.492182	-0.00634584	0.0154554
								0.492285	-0.00744726	0.0141644
								0.492381	-0.00748584	0.0145207
								0.492463	-0.0088345	0.0125277
								0.492543	-0.00798454	0.0127518
								0.492637	-0.00602722	0.01256
								0.49273	-0.00825904	0.011685
								0.492839	-0.00589092	0.0126034
								0.49295	-0.0061422	0.0128754
								0.493054	-0.00574667	0.013362
								0.493137	-0.00633474	0.0118761
								0.493244	-0.00568614	0.00941764
								0.493365	-0.0069062	0.00844028
								0.493472	-0.00877492	0.00910381
								0.493594	-0.00743542	0.0099924
								0.493678	-0.0066067	0.00904094
								0.493772	-0.0036469	0.00989993
								0.493876	-0.00207602	0.00962138
								0.493975	0.000873377	0.0111272
								0.494056	0.00578436	0.0119357
								0.494144	0.0077106	0.0144377
								0.494244	0.00927486	0.0139683
								0.494356	0.0134269	0.015719
								0.494476	0.0130681	0.0136057
								0.494612	0.0126858	0.0134936
								0.494721	0.0126583	0.0125034
								0.494836	0.0151535	0.0140519
								0.49494	0.0157377	0.0132164
								0.49503	0.0170659	0.0126572
								0.49513	0.0201162	0.0156182
								0.495221	0.0228316	0.0180897
								0.49531	0.0235338	0.0191282
								0.495391	0.0244075	0.0199532
								0.495496	0.0246278	0.0208742
								0.495676	0.0269536	0.0196271
								0.495793	0.0289059	0.0188122
								0.49591	0.0282884	0.0175742
								0.496018	0.0311781	0.0177709
								0.496132	0.0332273	0.0207232
								0.496215	0.036999	0.0211256
								0.496325	0.0343536	0.0195986
								0.496416	0.033183	0.017676
								0.496505	0.0315871	0.0197831
								0.496618	0.0312608	0.0195606
								0.496731	0.0318543	0.0195214
								0.496851	0.0301903	0.0193661
								0.496949	0.0283306	0.0173186
								0.497058	0.0274778	0.0158904
								0.497146	0.0267109	0.0160158
								0.497263	0.0257394	0.0158175
								0.497323	0.0250313	0.0154153
								0.497403	0.0237111	0.0143314
								0.497495	0.0236961	0.0143211
								0.497615	0.0220023	0.0119369
								0.497737	0.0236329	0.0133856
								0.497849	0.0222168	0.0115813
								0.497934	0.0224697	0.0111879
								0.498028	0.0191571	0.0097847
								0.49814	0.0202225	0.0118767
								0.498248	0.0208479	0.012641
								0.49835	0.0225276	0.014649
								0.498443	0.0230011	0.0159358
								0.498547	0.0218073	0.015775
								0.498666	0.0210762	0.017419
								0.498786	0.0226661	0.0183402
								0.498894	0.0233639	0.0188199
								0.498982	0.0209697	0.0199829
								0.499108	0.0228098	0.0212762
								0.499202	0.0210906	0.0223596
								0.499303	0.0197208	0.0203427
								0.499399	0.0195324	0.021191
								0.499515	0.0188912	0.0211356
								0.499647	0.0168331	0.018273
								0.499773	0.016876	0.018094
								0.499878	0.0142174	0.0194537
								0.499963	0.0119916	0.0199783
								0.50006	0.01082	0.0193301
								0.50019	0.00778718	0.0157845
								0.500328	0.00492136	0.0151532
								0.50044	0.00749343	0.0166563
								0.50056	0.0058564	0.0164302
								0.500663	0.00414704	0.0161177
								0.500749	0.00364666	0.0138292
								0.500865	0.00432124	0.0143921
								0.500979	0.00236797	0.0131551
								0.501088	0.00189704	0.0126788
								0.501179	0.000322093	0.0115817
								0.501296	0.00043096	0.0119073
								0.501393	0.00221409	0.0132517
								0.501493	-0.000324017	0.0108625
								0.501583	-0.00206341	0.00711226
								0.501691	-0.00302809	0.00495322
								0.501839	-0.00386546	0.00637643
								0.501952	-0.00559092	0.00587166
								0.502047	-0.00420127	0.00620634
								0.502138	-0.00533447	0.00483225
								0.50228	-0.00448187	0.00387573
								0.502371	-0.00100877	0.00553313
								0.502477	-0.00284484	0.00563389
								0.502607	-0.00599818	0.00464812
								0.50272	-0.00922224	0.00176959
								0.502813	-0.011116	0.000504062
								0.502923	-0.0110888	-0.00124976
								0.503006	-0.0113612	-0.0016693
								0.503106	-0.0128407	-0.00265801
								0.503232	-0.0136691	-0.00339645
								0.503357	-0.0148024	-0.0047306
								0.503447	-0.0132443	-0.00374205
								0.503535	-0.0136637	-0.00550417
								0.503626	-0.0120679	-0.00578789
								0.503722	-0.0110222	-0.00621911
								0.503842	-0.0104815	-0.00643251
								0.503981	-0.00847466	-0.00404535
								0.504088	-0.0066211	-0.00339586
								0.504173	-0.00624911	-0.00522248
								0.504256	-0.00745678	-0.00637743
								0.504369	-0.00725971	-0.00805341
								0.504518	-0.0059811	-0.00936091
								0.504618	-0.00521526	-0.00854363
								0.504705	-0.00561881	-0.00983714
								0.504783	-0.00704088	-0.0103122
								0.504925	-0.00698881	-0.0117828
								0.505079	-0.00888495	-0.0146252
								0.505192	-0.0104286	-0.0149749
[truncated: 989 more rows]

## Sheet: S4 Fig
S4c Fig (left)								S4c Fig (right)
wave_number	fsc_nomask	fsc_sphericalmask	fsc_loosemask	fsc_tightmask	fsc_noisesub_true	fsc_noisesub		Spatial frequency	FSC_Unmasked	FSC_Masked
0.5	1	1	1	1	nan	1		0.173462	0.803585	0.806958
1.5	0.999965	0.999991	0.999999	1	2.500000	1		0.174096	0.803562	0.806953
2.5	0.999966	0.999987	0.999998	0.999999	0.000000	0.999999		0.174688	0.802701	0.806198
3.5	0.999883	0.99996	0.99999	0.999998	0.000000	0.999998		0.175201	0.802574	0.806039
4.5	0.999829	0.999933	0.999986	0.999996	0.000000	0.999996		0.175644	0.803051	0.806441
5.5	0.999728	0.9999	0.999978	0.999992	-0.030534	0.999992		0.176219	0.802724	0.806162
6.5	0.999678	0.999878	0.999967	0.999992	0.108974	0.999992		0.176751	0.802788	0.80636
7.5	0.999653	0.999844	0.999952	0.999986	0.046025	0.999986		0.177383	0.80282	0.806505
8.5	0.999415	0.999755	0.999912	0.99997	0.000000	0.99997		0.177879	0.802977	0.806672
9.5	0.999186	0.999606	0.999861	0.99994	0.017476	0.99994		0.178565	0.803767	0.807424
10.5	0.99731	0.99894	0.999634	0.99989	-0.004905	0.99989		0.179083	0.804203	0.807788
11.5	0.994745	0.997755	0.999247	0.999844	-0.003444	0.999844		0.179599	0.804558	0.808055
12.5	0.992948	0.996919	0.998819	0.999782	0.006243	0.999782		0.180003	0.805702	0.80905
13.5	0.993209	0.996958	0.998633	0.999743	-0.000465	0.999743		0.180511	0.806401	0.809671
14.5	0.992268	0.996145	0.99835	0.999623	0.002052	0.999623		0.181006	0.807069	0.810272
15.5	0.990228	0.995604	0.998071	0.999537	0.001541	0.999537		0.181541	0.80759	0.810717
16.5	0.990078	0.995474	0.997842	0.999504	0.002638	0.999504		0.18204	0.8088	0.81209
17.5	0.990956	0.995315	0.997918	0.999516	0.001477	0.999516		0.182527	0.81021	0.813523
18.5	0.990864	0.995554	0.997916	0.999467	-0.002015	0.999467		0.183188	0.810619	0.814177
19.5	0.990635	0.995561	0.99789	0.999388	-0.004890	0.999388		0.183786	0.811363	0.814992
20.5	0.990991	0.995447	0.9978	0.999335	0.000179	0.999335		0.184246	0.812185	0.815837
21.5	0.990099	0.994948	0.997557	0.99928	0.001322	0.99928		0.184779	0.812673	0.816318
22.5	0.988377	0.994071	0.997132	0.999165	0.002209	0.999165		0.185322	0.812891	0.816541
23.5	0.986119	0.992811	0.996441	0.998976	0.001279	0.998976		0.185974	0.813874	0.817497
24.5	0.982104	0.990727	0.99541	0.998699	0.000412	0.998699		0.186432	0.814547	0.818174
25.5	0.97781	0.988595	0.994359	0.998371	-0.003894	0.998371		0.186975	0.814535	0.818322
26.5	0.974552	0.986633	0.993156	0.997945	0.000087	0.997945		0.187441	0.815343	0.819054
27.5	0.969693	0.984167	0.991704	0.997326	-0.001563	0.997326		0.18786	0.816053	0.8199
28.5	0.963878	0.981237	0.989976	0.99672	-0.001474	0.99672		0.188249	0.817116	0.820986
29.5	0.957042	0.976931	0.9879	0.996048	-0.000513	0.996048		0.188795	0.818107	0.821994
30.5	0.950055	0.972371	0.985198	0.995147	-0.001513	0.995147		0.189287	0.819574	0.823616
31.5	0.943499	0.969482	0.983338	0.994201	-0.000947	0.994201		0.189732	0.820532	0.824644
32.5	0.938541	0.965768	0.981478	0.993447	-0.000355	0.993447		0.190185	0.821512	0.825587
33.5	0.931941	0.961868	0.978813	0.992077	0.000128	0.992077		0.190702	0.82281	0.826902
34.5	0.930507	0.960655	0.977236	0.990975	0.000640	0.990975		0.191209	0.823864	0.827994
35.5	0.92721	0.958732	0.975197	0.989748	0.000366	0.989748		0.191727	0.824579	0.828517
36.5	0.927724	0.957358	0.974828	0.989372	0.000219	0.989372		0.192143	0.825354	0.829307
37.5	0.93419	0.960885	0.976002	0.989458	-0.000175	0.989458		0.192584	0.826808	0.830625
38.5	0.935656	0.961724	0.976266	0.989578	-0.000200	0.989578		0.193071	0.827282	0.831229
39.5	0.940675	0.964183	0.97759	0.989893	-0.000667	0.989893		0.193471	0.827856	0.831896
40.5	0.944192	0.966699	0.978425	0.990174	-0.000589	0.990174		0.193905	0.828719	0.832775
41.5	0.951061	0.9695	0.979955	0.990751	0.000889	0.990751		0.194302	0.829336	0.833357
42.5	0.955605	0.972315	0.981535	0.991203	0.001117	0.991203		0.194861	0.82981	0.833825
43.5	0.957771	0.973575	0.982408	0.991202	0.000582	0.991202		0.195391	0.830886	0.83481
44.5	0.959856	0.974657	0.982542	0.991014	0.000332	0.991014		0.195875	0.832293	0.836221
45.5	0.958971	0.973479	0.982018	0.990672	0.000473	0.990672		0.196365	0.832535	0.836583
46.5	0.957107	0.972433	0.980586	0.990001	-0.001014	0.990001		0.196807	0.834268	0.838354
47.5	0.954346	0.970539	0.979343	0.98912	-0.001536	0.98912		0.197218	0.835427	0.839604
48.5	0.948218	0.966904	0.97735	0.987907	0.000350	0.987907		0.197614	0.836233	0.84039
49.5	0.943812	0.964016	0.97523	0.986342	0.000807	0.986342		0.198054	0.837544	0.841722
50.5	0.933344	0.957696	0.971752	0.984255	0.000594	0.984255		0.198527	0.839557	0.843723
51.5	0.920238	0.950083	0.966957	0.981884	-0.001407	0.981884		0.198965	0.840784	0.844981
52.5	0.906233	0.94052	0.960712	0.978325	-0.003087	0.978325		0.199335	0.841605	0.845855
53.5	0.887903	0.929645	0.953487	0.974799	-0.003663	0.974799		0.199938	0.84218	0.846628
54.5	0.866812	0.916387	0.946194	0.970547	-0.003234	0.970547		0.200395	0.842754	0.847214
55.5	0.843159	0.901667	0.937101	0.965167	-0.006029	0.965167		0.20079	0.843868	0.84852
56.5	0.819262	0.885134	0.926217	0.959863	-0.009178	0.959863		0.201209	0.844269	0.848937
57.5	0.789209	0.86527	0.912249	0.953821	-0.018152	0.953821		0.201713	0.845755	0.850363
58.5	0.754649	0.844368	0.902116	0.948292	-0.029089	0.948292		0.202139	0.846671	0.851333
59.5	0.72791	0.82537	0.890749	0.940108	-0.040165	0.940108		0.202508	0.846812	0.851554
60.5	0.689214	0.797842	0.872171	0.930734	-0.025920	0.930734		0.202937	0.847219	0.851893
61.5	0.643875	0.764153	0.849168	0.921314	0.085903	0.921314		0.203372	0.84759	0.852171
62.5	0.59795	0.731941	0.828452	0.912061	0.373500	0.912061		0.203782	0.848298	0.853124
63.5	0.552741	0.69409	0.804245	0.898903	0.703225	0.898903		0.204158	0.849602	0.854392
64.5	0.482498	0.64028	0.764699	0.880099	0.827753	0.827753		0.204591	0.85128	0.856071
65.5	0.419062	0.578877	0.726558	0.859415	0.800683	0.800683		0.204876	0.85307	0.857834
66.5	0.382579	0.541655	0.686516	0.841201	0.778547	0.778547		0.205286	0.853759	0.858428
67.5	0.340064	0.497631	0.650118	0.818392	0.769663	0.769663		0.20567	0.85438	0.858947
68.5	0.281502	0.436549	0.604119	0.789159	0.747223	0.747223		0.206106	0.855702	0.860319
69.5	0.230981	0.373179	0.534089	0.751302	0.710088	0.710088		0.206496	0.856641	0.86119
70.5	0.159001	0.273462	0.443815	0.703836	0.666925	0.666925		0.206893	0.857523	0.861951
71.5	0.134651	0.237586	0.376424	0.662606	0.628100	0.6281		0.20733	0.85858	0.863325
72.5	0.107174	0.202446	0.3407	0.618726	0.584977	0.584977		0.207716	0.859336	0.864014
73.5	0.08229	0.15768	0.291051	0.566583	0.536639	0.536639		0.20815	0.85963	0.864394
74.5	0.056444	0.12776	0.238632	0.504046	0.481080	0.48108		0.208597	0.860272	0.865065
75.5	0.059995	0.111845	0.195221	0.450847	0.432250	0.43225		0.20908	0.861035	0.865936
76.5	0.035288	0.078372	0.155154	0.397849	0.376940	0.37694		0.209492	0.861217	0.866252
77.5	0.034316	0.064465	0.135221	0.3429	0.319538	0.319538		0.209822	0.862133	0.867174
78.5	0.021425	0.04761	0.105636	0.297035	0.276096	0.276096		0.21016	0.862935	0.868019
79.5	0.022533	0.04466	0.089533	0.259086	0.244314	0.244314		0.210603	0.863464	0.868551
80.5	0.007316	0.023073	0.07268	0.213627	0.193029	0.193029		0.211028	0.863492	0.86863
81.5	0.02056	0.028201	0.048601	0.169356	0.138356	0.138356		0.211383	0.86441	0.869586
82.5	0.007557	0.01171	0.035853	0.148719	0.104340	0.10434		0.211814	0.865501	0.870658
83.5	0.014669	0.027477	0.035208	0.137384	0.088515	0.088515		0.21225	0.866297	0.87151
84.5	0.009678	0.019372	0.038428	0.12032	0.074118	0.074118		0.21273	0.866939	0.872382
85.5	0.000583	0.002193	0.013759	0.083602	0.057951	0.057951		0.213119	0.866913	0.872415
86.5	-0.003255	-0.001037	0.001793	0.052611	0.048382	0.048382		0.213442	0.867299	0.872831
87.5	-0.001507	-0.002182	-0.002288	0.021646	0.022067	0.022067		0.213805	0.868201	0.873835
88.5	0.005582	0.009196	0.006488	0.02083	0.013843	0.013843		0.214155	0.868818	0.874503
89.5	-0.003835	-0.005777	0.007285	0.027062	0.016123	0.016123		0.214503	0.869695	0.875347
90.5	0.00165	0.010458	0.009678	0.032392	0.022411	0.022411		0.214919	0.870297	0.875966
91.5	0.001861	0.004968	0.01187	0.031843	0.029190	0.02919		0.215252	0.870453	0.87606
92.5	-0.004734	-0.003852	0.005354	0.021026	0.017093	0.017093		0.215642	0.870266	0.875984
93.5	0.001052	0.001874	0.00088	0.011597	0.005834	0.005834		0.216005	0.87062	0.8763
94.5	-0.001799	-0.003833	-0.009147	0.007302	0.004565	0.004565		0.216378	0.870984	0.876644
95.5	0.000833	-0.001817	-0.009267	0.007551	-0.000848	-0.000848		0.216752	0.871053	0.876738
96.5	-0.001615	-0.005428	0.00445	0.020141	0.015085	0.015085		0.217029	0.871639	0.87738
97.5	-0.002993	0.005005	0.008587	0.021677	0.026001	0.026001		0.217312	0.871868	0.877619
								0.217752	0.87191	0.877618
								0.218079	0.872229	0.877966
								0.218447	0.871848	0.877508
								0.218867	0.872113	0.877735
								0.21924	0.872023	0.877572
								0.219573	0.872736	0.8782
								0.219925	0.873116	0.878528
								0.220248	0.872623	0.878043
								0.220736	0.87292	0.878288
								0.221212	0.873079	0.878371
								0.221598	0.87335	0.878582
								0.221892	0.873501	0.878748
								0.222197	0.873453	0.878646
								0.222544	0.873554	0.878708
								0.222874	0.873386	0.878659
								0.223142	0.872735	0.87809
								0.223559	0.87286	0.878296
								0.223876	0.872806	0.878266
								0.224201	0.872757	0.878284
								0.224568	0.872732	0.878187
								0.22496	0.872413	0.87793
								0.225328	0.872258	0.877678
								0.225668	0.872095	0.877581
								0.225952	0.872327	0.877808
								0.226307	0.872157	0.877653
								0.226678	0.872053	0.877549
								0.227062	0.87182	0.87728
								0.227442	0.871908	0.87725
								0.22777	0.872667	0.877902
								0.228034	0.87275	0.877918
								0.228365	0.872405	0.877464
								0.228682	0.871849	0.876927
								0.22907	0.872015	0.877053
								0.229428	0.871146	0.876219
								0.229712	0.871644	0.876704
								0.229976	0.87136	0.876479
								0.230253	0.870953	0.875933
								0.230605	0.871034	0.875908
								0.23095	0.8711	0.875957
								0.231244	0.871452	0.876285
								0.231606	0.870872	0.875728
								0.231994	0.8699	0.874741
								0.232254	0.869158	0.873995
								0.232529	0.868444	0.873362
								0.232819	0.868511	0.873372
								0.23315	0.868733	0.87361
								0.233573	0.867969	0.872893
								0.233899	0.866878	0.87183
								0.234181	0.866614	0.871596
								0.234498	0.866783	0.871788
								0.234848	0.866543	0.871625
								0.235152	0.866656	0.871493
								0.235425	0.866234	0.871076
								0.235765	0.865237	0.870103
								0.236146	0.864662	0.869497
								0.236432	0.864348	0.869058
								0.236687	0.863939	0.8687
								0.236996	0.863729	0.868558
								0.237262	0.863158	0.867973
								0.237631	0.863584	0.868274
								0.237964	0.863274	0.867943
								0.238357	0.862702	0.867276
								0.238712	0.862432	0.866918
								0.238963	0.862637	0.867192
								0.23928	0.862214	0.866714
								0.239628	0.86185	0.866389
								0.23985	0.86223	0.866718
								0.240163	0.861974	0.866352
								0.240431	0.861656	0.865932
								0.240695	0.861563	0.865926
								0.241008	0.861003	0.865481
								0.241309	0.860649	0.865189
								0.241605	0.859739	0.86441
								0.24188	0.859198	0.864013
								0.242163	0.858577	0.863442
								0.242485	0.857615	0.862487
								0.242764	0.857283	0.862156
								0.243025	0.856714	0.861521
								0.243258	0.856438	0.861188
								0.243552	0.856326	0.860978
								0.243896	0.855718	0.860455
								0.24426	0.855352	0.86013
								0.244502	0.854758	0.859493
								0.244769	0.854386	0.859209
								0.245125	0.85383	0.85864
								0.245457	0.853031	0.857892
								0.245733	0.852618	0.857508
								0.246044	0.851924	0.856817
								0.246332	0.851476	0.856425
								0.24661	0.85056	0.855568
								0.246865	0.849391	0.854423
								0.247121	0.848389	0.853356
								0.2475	0.847461	0.852583
								0.247745	0.847402	0.852615
								0.247976	0.847642	0.852875
								0.24824	0.847204	0.852436
								0.248562	0.846392	0.851759
								0.248794	0.845856	0.851178
								0.249051	0.846059	0.850974
								0.249405	0.845728	0.850484
								0.24975	0.845034	0.849803
								0.250029	0.844004	0.84881
								0.250286	0.843658	0.848395
								0.25054	0.843905	0.848583
								0.250858	0.843699	0.848419
								0.251115	0.843116	0.847866
								0.251337	0.842047	0.846892
								0.251605	0.841191	0.846096
								0.251809	0.841262	0.84613
								0.2521	0.840463	0.845484
								0.252435	0.839764	0.845027
								0.252751	0.840001	0.845288
								0.253003	0.83983	0.845271
								0.253227	0.839307	0.844742
								0.253509	0.838606	0.844266
								0.253802	0.837974	0.843631
								0.254082	0.837487	0.843269
								0.254352	0.836935	0.842786
								0.254563	0.836556	0.842391
								0.254885	0.836295	0.842221
								0.255172	0.83526	0.84106
								0.25547	0.835129	0.840641
								0.255745	0.834688	0.840297
								0.256007	0.83427	0.839777
								0.256285	0.833917	0.839342
								0.256586	0.833994	0.839547
								0.256868	0.833311	0.838908
								0.257079	0.832802	0.838587
								0.257325	0.832783	0.838768
								0.257539	0.831734	0.837764
								0.257807	0.831039	0.837346
								0.258055	0.830505	0.836989
								0.258331	0.830896	0.837415
								0.258637	0.830806	0.837387
								0.258874	0.830205	0.83681
								0.259104	0.828516	0.835324
								0.259335	0.828626	0.835436
								0.259633	0.828551	0.835639
								0.259875	0.827597	0.834815
								0.260087	0.827333	0.83461
								0.260366	0.826223	0.833739
								0.260623	0.825193	0.832852
								0.26086	0.825094	0.832801
								0.2611	0.82523	0.833079
								0.261376	0.8246	0.832516
								0.261644	0.823914	0.832007
								0.261867	0.823198	0.83137
								0.262144	0.823707	0.832017
								0.262454	0.823571	0.832082
								0.262709	0.824298	0.832799
								0.262958	0.824143	0.832282
								0.263184	0.824101	0.831829
								0.263441	0.823607	0.831585
								0.26371	0.823224	0.83127
								0.263914	0.822793	0.830787
								0.264178	0.822562	0.830682
								0.26443	0.822325	0.830781
								0.264761	0.822442	0.831092
								0.265087	0.822799	0.831798
								0.265253	0.821979	0.831183
								0.265472	0.821177	0.830692
								0.265715	0.820882	0.830528
								0.265928	0.820878	0.830756
								0.266183	0.820725	0.830808
								0.266409	0.82044	0.830566
								0.266626	0.820337	0.830644
								0.266932	0.820258	0.830694
								0.267179	0.820087	0.830601
								0.267416	0.819461	0.830076
								0.267676	0.818939	0.829863
								0.267966	0.819086	0.829928
								0.268248	0.818686	0.829542
								0.268469	0.818462	0.829319
								0.268708	0.818489	0.829333
								0.268929	0.819115	0.830225
								0.269149	0.81845	0.829577
								0.269324	0.818504	0.829834
								0.269523	0.81874	0.83007
								0.269754	0.818794	0.830393
								0.270012	0.817893	0.829624
								0.270213	0.817343	0.82928
								0.270479	0.816595	0.828523
								0.270797	0.816466	0.828368
								0.2711	0.816589	0.828583
								0.271351	0.815896	0.827944
								0.271574	0.815264	0.827271
								0.271786	0.814824	0.82685
								0.272004	0.813947	0.826051
								0.272177	0.813265	0.825419
								0.272354	0.813161	0.825384
								0.272625	0.814128	0.826221
								0.272884	0.814535	0.826596
								0.273145	0.814956	0.827156
								0.273375	0.816384	0.828358
								0.273604	0.815966	0.828016
								0.2739	0.816041	0.827903
								0.27413	0.81643	0.828196
								0.274321	0.816148	0.827682
								0.274515	0.815822	0.827379
								0.274712	0.814742	0.826531
								0.274989	0.813829	0.82579
								0.275236	0.813281	0.825369
								0.275443	0.813239	0.825435
								0.275662	0.813029	0.825293
								0.27587	0.811603	0.824057
								0.276086	0.810888	0.82331
								0.276285	0.810654	0.823301
								0.276571	0.811045	0.823448
								0.276786	0.810868	0.823039
								0.277033	0.810706	0.822674
								0.277291	0.811175	0.822628
								0.277496	0.810664	0.821972
								0.277677	0.809601	0.82089
								0.277913	0.808973	0.820203
								0.27816	0.808199	0.8198
								0.278373	0.808079	0.819596
								0.278629	0.807951	0.819536
								0.278839	0.808269	0.819852
								0.279029	0.808098	0.819704
								0.279284	0.808071	0.819479
								0.279593	0.806982	0.818343
								0.27983	0.807496	0.81859
								0.280004	0.806281	0.817919
								0.280183	0.806446	0.817999
								0.2804	0.805971	0.817884
								0.280679	0.80499	0.817329
								0.280922	0.804647	0.816979
								0.28112	0.804149	0.816643
								0.281346	0.802908	0.815547
								0.281535	0.801025	0.81403
								0.281756	0.799767	0.813281
								0.282001	0.798536	0.812237
								0.282223	0.797315	0.811311
								0.282423	0.796255	0.810607
								0.282672	0.794708	0.809314
								0.282931	0.794397	0.809367
								0.283162	0.793388	0.808585
								0.283396	0.792016	0.807484
								0.283575	0.791728	0.807173
								0.283807	0.791073	0.806759
								0.283988	0.789895	0.805625
								0.284193	0.788551	0.804577
								0.284375	0.787652	0.803738
								0.284583	0.787058	0.803408
								0.284821	0.785861	0.802501
								0.285057	0.784606	0.801292
								0.285273	0.783785	0.800607
								0.285447	0.782999	0.800123
								0.285635	0.781774	0.799033
								0.285841	0.781352	0.798561
								0.286055	0.77927	0.796706
								0.286191	0.777906	0.795966
								0.286411	0.776261	0.794997
								0.286631	0.775314	0.794283
								0.28679	0.775022	0.794459
								0.287011	0.774492	0.794236
								0.287228	0.773987	0.794294
								0.287477	0.773517	0.793857
								0.287699	0.772539	0.792864
								0.287892	0.772635	0.792798
								0.288111	0.771896	0.792097
								0.28833	0.770635	0.790807
								0.288507	0.770123	0.790391
								0.288754	0.768153	0.788564
								0.28902	0.768134	0.78865
								0.289209	0.766994	0.787658
								0.289426	0.766211	0.786804
								0.289659	0.766063	0.786515
								0.289886	0.76481	0.785565
								0.29005	0.764494	0.785394
								0.290221	0.763222	0.784205
								0.290407	0.763811	0.78352
								0.290652	0.764874	0.783744
								0.290927	0.763913	0.782888
								0.291153	0.762427	0.782015
								0.291294	0.761052	0.780129
								0.291518	0.760558	0.77953
								0.291757	0.760042	0.779236
								0.291965	0.760458	0.779292
								0.292137	0.759352	0.778035
								0.292323	0.757396	0.776322
								0.292563	0.755735	0.775386
								0.29279	0.75522	0.775222
								0.292985	0.7542	0.774664
								0.293185	0.752264	0.77335
								0.293372	0.751389	0.772755
								0.293575	0.750993	0.772585
								0.293756	0.750219	0.772293
								0.293935	0.749601	0.77206
								0.29421	0.749791	0.772717
								0.294461	0.750224	0.773281
								0.294683	0.748872	0.772586
								0.294896	0.748517	0.772573
								0.295077	0.747802	0.772111
								0.295225	0.746732	0.771445
								0.295406	0.746021	0.77075
								0.295578	0.744017	0.769168
								0.295761	0.742134	0.767898
								0.295959	0.741342	0.767395
								0.296133	0.740618	0.766832
								0.296311	0.738819	0.765409
								0.296502	0.737986	0.764877
								0.29669	0.737315	0.764047
								0.296906	0.736547	0.763432
								0.297136	0.734677	0.76166
								0.297314	0.734108	0.761286
								0.297501	0.733232	0.760563
								0.297685	0.732795	0.760228
								0.297922	0.732446	0.760239
								0.298122	0.731903	0.760077
								0.298356	0.730343	0.758701
								0.298545	0.729631	0.758555
								0.298715	0.728632	0.757794
								0.29888	0.72802	0.75741
								0.299089	0.727282	0.75681
								0.299258	0.726442	0.756023
								0.299451	0.7249	0.754956
								0.299616	0.724271	0.75443
								0.299829	0.723626	0.753928
								0.300019	0.722411	0.753052
								0.300214	0.721749	0.752509
								0.300428	0.721703	0.752865
								0.300639	0.720081	0.752119
								0.300799	0.720114	0.752218
								0.301058	0.718738	0.751506
								0.301286	0.717515	0.750738
								0.301428	0.717504	0.750807
								0.301606	0.715635	0.749375
								0.301795	0.714017	0.748454
								0.302002	0.712988	0.748061
								0.302148	0.712934	0.747874
								0.302346	0.713296	0.748066
								0.302539	0.712781	0.747628
								0.302727	0.713849	0.748545
								0.302886	0.712417	0.747474
								0.303104	0.711422	0.746834
								0.303313	0.71107	0.746592
								0.303535	0.711063	0.746437
								0.30372	0.713244	0.746431
								0.303883	0.71345	0.745821
								0.304047	0.715282	0.746008
								0.30423	0.716755	0.746319
								0.304409	0.71482	0.745062
								0.304576	0.714584	0.744743
								0.304761	0.713257	0.74373
								0.304941	0.711011	0.741892
								0.305196	0.710231	0.741999
								0.305398	0.710158	0.742323
								0.305607	0.709443	0.741694
								0.305835	0.708125	0.740585
								0.30599	0.70702	0.740142
								0.306194	0.707847	0.740765
								0.30642	0.707385	0.740339
								0.306581	0.706774	0.740146
								0.306751	0.705263	0.739131
								0.306943	0.704246	0.73888
								0.307146	0.70341	0.738425
								0.307389	0.702686	0.737984
								0.307572	0.700522	0.736438
								0.307733	0.700639	0.736679
								0.307885	0.699804	0.736149
								0.308028	0.699642	0.736294
								0.308202	0.698859	0.736226
								0.308404	0.698432	0.735981
								0.308576	0.699038	0.736744
								0.308757	0.69922	0.737007
								0.308923	0.699178	0.736931
								0.309103	0.698837	0.736422
								0.309301	0.697985	0.735659
								0.309523	0.698056	0.735698
								0.309688	0.69638	0.733904
								0.309845	0.695343	0.732664
								0.310016	0.693318	0.732082
								0.310174	0.6904	0.730637
								0.31034	0.689101	0.729865
								0.310514	0.688335	0.729392
								0.310706	0.686238	0.728365
								0.310887	0.684582	0.727027
								0.311077	0.682552	0.725628
								0.311282	0.678606	0.722553
								0.311467	0.676229	0.721603
								0.311616	0.674332	0.720371
								0.3118	0.671984	0.718404
								0.311986	0.669959	0.717474
								0.312172	0.668887	0.716705
								0.312307	0.668835	0.716963
								0.312462	0.668391	0.716827
								0.312646	0.667445	0.716525
								0.312818	0.666817	0.716446
								0.313046	0.666365	0.716328
								0.313228	0.66447	0.714246
								0.313391	0.662444	0.712954
								0.313532	0.661546	0.712178
								0.313684	0.660167	0.711016
								0.313848	0.659206	0.710095
								0.314013	0.656631	0.707577
								0.314179	0.656084	0.707222
								0.31439	0.655064	0.706511
								0.314567	0.655851	0.707202
								0.314771	0.654837	0.70618
								0.314971	0.652742	0.704762
								0.315163	0.653554	0.705622
								0.315316	0.652459	0.704526
								0.315487	0.65046	0.702817
								0.315645	0.649033	0.700587
								0.315801	0.649619	0.70028
								0.315975	0.648513	0.698186
								0.316143	0.647859	0.697031
								0.31637	0.64546	0.694793
								0.316577	0.642421	0.692677
								0.316806	0.63967	0.690022
								0.31696	0.637981	0.688897
								0.317142	0.635772	0.686783
								0.317316	0.634655	0.686272
								0.317479	0.632741	0.684452
								0.31764	0.630827	0.683066
								0.317799	0.635038	0.683257
								0.317967	0.635504	0.683853
								0.318176	0.636468	0.683851
								0.318373	0.635523	0.682087
								0.318565	0.632738	0.679781
								0.318749	0.631447	0.678038
								0.318877	0.629735	0.677359
								0.319013	0.627705	0.676459
								0.319213	0.626413	0.675841
								0.319383	0.624451	0.674752
								0.319572	0.622509	0.673958
								0.31978	0.620196	0.673229
								0.319954	0.618794	0.672859
								0.32013	0.617339	0.6717
								0.320296	0.617296	0.672604
								0.32043	0.614427	0.670968
								0.320544	0.611959	0.669825
								0.320684	0.612737	0.671464
								0.320857	0.609637	0.670141
								0.321037	0.60856	0.669654
								0.321214	0.608277	0.669826
								0.321387	0.605495	0.667346
								0.321577	0.605724	0.667527
								0.321738	0.601466	0.666142
								0.321906	0.597261	0.664205
								0.322058	0.593081	0.662339
								0.322233	0.588556	0.660342
								0.322387	0.585397	0.658202
								0.322533	0.582493	0.656486
								0.322693	0.579872	0.654956
								0.32286	0.579716	0.656048
								0.323018	0.578396	0.655394
								0.323172	0.577226	0.655439
								0.323352	0.574745	0.654209
								0.323515	0.572486	0.652926
								0.323634	0.569803	0.651334
								0.323781	0.567363	0.650175
								0.323964	0.563988	0.648944
								0.32416	0.561437	0.647497
								0.32437	0.56046	0.647837
								0.324509	0.558673	0.647294
								0.324679	0.557109	0.646294
								0.324832	0.55509	0.644403
								0.324999	0.553547	0.643651
								0.3252	0.552206	0.643285
								0.325397	0.548245	0.640271
								0.325535	0.546814	0.639316
								0.325691	0.546796	0.640062
								0.325863	0.544971	0.63873
								0.326024	0.544351	0.638343
								0.326176	0.542389	0.636204
								0.326317	0.54013	0.634532
								0.326464	0.537801	0.632719
								0.326612	0.535675	0.631198
								0.326809	0.531837	0.627719
								0.327008	0.530778	0.626763
								0.327184	0.529417	0.625905
								0.327364	0.527588	0.625134
								0.327521	0.525967	0.623288
								0.327668	0.524405	0.621834
								0.327819	0.524275	0.619441
								0.328009	0.5274	0.619196
								0.328165	0.527996	0.619369
								0.328356	0.530793	0.619849
								0.3285	0.528445	0.618896
								0.32866	0.529098	0.618811
								0.328841	0.528683	0.619182
								0.328993	0.529838	0.620282
								0.329126	0.529786	0.620571
								0.329284	0.528043	0.620433
								0.329427	0.525728	0.618229
								0.329594	0.525274	0.617601
								0.329767	0.524222	0.616549
								0.329918	0.520766	0.613838
								0.330058	0.51986	0.613657
								0.330184	0.520762	0.615263
								0.330343	0.519379	0.613516
								0.330489	0.517948	0.611718
								0.330637	0.516623	0.610364
								0.330819	0.514758	0.609512
								0.330978	0.514808	0.609126
								0.331152	0.513368	0.607374
								0.331321	0.513051	0.605694
								0.331496	0.511001	0.602595
								0.331674	0.512339	0.600896
								0.331828	0.511229	0.598079
								0.332062	0.508668	0.594947
								0.332239	0.507147	0.592694
								0.33239	0.507733	0.592693
								0.332527	0.506661	0.591692
								0.332716	0.503053	0.590242
								0.332876	0.501337	0.589182
								0.333004	0.499764	0.589629
								0.333137	0.497568	0.588001
								0.333271	0.497045	0.587471
								0.333415	0.496991	0.587656
								0.333557	0.495439	0.58694
								0.333739	0.494222	0.586095
								0.333893	0.491589	0.583918
								0.334027	0.489281	0.582229
								0.334176	0.488189	0.581028
								0.334329	0.481222	0.579566
								0.334499	0.478033	0.577515
								0.334676	0.473783	0.576127
								0.334832	0.470729	0.576128
								0.334986	0.469151	0.576291
								0.33516	0.465622	0.576397
								0.335307	0.462903	0.575333
								0.33547	0.459728	0.573779
								0.335625	0.456138	0.572597
								0.335774	0.453474	0.571653
								0.335929	0.452222	0.571215
								0.336072	0.450153	0.570225
								0.33621	0.448105	0.570196
								0.336326	0.445871	0.569894
								0.33649	0.442669	0.56668
								0.336626	0.441247	0.566659
								0.336771	0.441831	0.56777
								0.336962	0.438799	0.565888
								0.337139	0.43745	0.564229
								0.337336	0.435916	0.563017
								0.337474	0.434461	0.562097
								0.337593	0.435402	0.563343
								0.337726	0.431864	0.561326
								0.337862	0.429514	0.558623
								0.33799	0.428205	0.55725
								0.338125	0.424687	0.554941
								0.338295	0.422995	0.554424
								0.338489	0.421897	0.553577
								0.33866	0.420765	0.553291
								0.338837	0.419949	0.552319
								0.338978	0.418571	0.550669
								0.339139	0.417837	0.550243
								0.339299	0.416028	0.548133
								0.339443	0.414906	0.547027
								0.339576	0.413395	0.546334
								0.339702	0.414798	0.545652
								0.339828	0.412877	0.545057
								0.339948	0.415256	0.544936
								0.340087	0.414347	0.544109
								0.340239	0.41465	0.542345
								0.340405	0.412996	0.540137
								0.340578	0.41201	0.538944
								0.340694	0.410429	0.538571
								0.340831	0.411187	0.538796
								0.340995	0.411244	0.538709
								0.341167	0.41149	0.538846
								0.341363	0.411062	0.53793
								0.341519	0.408536	0.534027
								0.341698	0.408663	0.534205
								0.341873	0.407071	0.531769
								0.342	0.40462	0.529004
								0.342121	0.40438	0.528231
								0.34223	0.404106	0.526843
								0.342386	0.402868	0.524997
								0.342548	0.404301	0.525652
								0.3427	0.403546	0.523842
								0.342845	0.405369	0.52327
								0.342989	0.405796	0.521291
								0.34319	0.406814	0.520516
								0.343313	0.408552	0.521232
								0.343432	0.407807	0.521527
								0.343573	0.405127	0.521789
								0.343736	0.40357	0.520637
								0.343888	0.397975	0.517392
								0.344063	0.397965	0.516715
								0.34423	0.395767	0.514538
								0.344388	0.396228	0.514533
								0.344531	0.39637	0.514334
								0.34467	0.39539	0.51169
								0.344807	0.394906	0.509324
								0.344979	0.396951	0.509021
								0.34511	0.397489	0.507603
								0.34523	0.397491	0.505518
								0.345367	0.397428	0.504629
								0.345559	0.397719	0.50328
								0.345718	0.396421	0.500541
								0.345845	0.397914	0.499915
								0.345985	0.398711	0.500584
								0.346114	0.397902	0.499828
								0.346243	0.397933	0.498856
								0.346394	0.396169	0.496934
								0.346545	0.393061	0.493985
								0.34673	0.391349	0.494063
								0.346863	0.387969	0.492268
								0.347002	0.384333	0.491939
								0.347138	0.382498	0.491921
								0.347269	0.380477	0.492425
								0.347405	0.376991	0.490658
								0.347548	0.374068	0.489308
								0.347681	0.372034	0.489914
								0.347825	0.369924	0.487489
								0.347946	0.366785	0.4861
								0.348096	0.36323	0.481997
								0.348225	0.361193	0.481146
								0.348344	0.356694	0.47759
								0.348518	0.353808	0.475671
								0.348676	0.350712	0.473523
								0.348811	0.348979	0.473683
								0.348967	0.346937	0.472533
								0.349135	0.347319	0.473689
								0.349274	0.345452	0.473556
								0.34943	0.342205	0.47104
								0.349562	0.338065	0.468297
								0.349671	0.334884	0.465416
								0.349821	0.331251	0.462957
								0.34995	0.328455	0.460906
								0.350095	0.327208	0.459379
								0.350231	0.326657	0.457765
								0.350359	0.325761	0.456547
								0.350507	0.323738	0.454405
								0.350658	0.32237	0.453692
								0.350808	0.322909	0.455033
								0.350974	0.322113	0.454091
								0.351102	0.32075	0.452484
								0.351248	0.321008	0.451811
								0.351372	0.321148	0.453315
								0.351528	0.324142	0.455369
								0.351677	0.323592	0.452925
								0.351804	0.323307	0.45224
								0.351911	0.32485	0.4527
								0.352087	0.323568	0.45051
								0.352232	0.323188	0.4488
								0.352363	0.320491	0.44728
								0.3525	0.319467	0.445726
								0.352628	0.317163	0.44535
								0.352781	0.315199	0.44364
								0.352942	0.313768	0.442196
								0.353085	0.310775	0.439535
								0.35323	0.310249	0.438978
								0.353348	0.308641	0.437292
								0.35351	0.306574	0.436516
								0.353658	0.301321	0.433329
								0.353812	0.298563	0.432058
								0.353971	0.297117	0.430372
								0.354109	0.293732	0.427789
								0.354241	0.291831	0.425327
								0.354382	0.28705	0.42286
								0.354523	0.286023	0.42009
								0.354689	0.283677	0.419259
								0.354833	0.281823	0.416873
								0.354979	0.278018	0.41605
								0.355084	0.27538	0.414314
								0.355167	0.272482	0.412281
								0.35525	0.271218	0.410223
								0.355422	0.269867	0.40973
								0.355569	0.267	0.406392
								0.355706	0.264692	0.403297
								0.355873	0.26316	0.401367
								0.355998	0.264192	0.403015
								0.356121	0.261124	0.400595
								0.356249	0.260692	0.400239
								0.356388	0.260769	0.398842
								0.356533	0.259603	0.396598
								0.35667	0.258115	0.394936
								0.356796	0.259713	0.39428
								0.356938	0.25952	0.393249
								0.357086	0.26092	0.39339
								0.357206	0.259006	0.392535
								0.357328	0.258507	0.391047
								0.357422	0.258278	0.390106
								0.357536	0.257037	0.387696
								0.35769	0.257553	0.387365
								0.35784	0.25584	0.383655
								0.358003	0.25524	0.382723
								0.358144	0.256559	0.381938
								0.358269	0.25773	0.381693
								0.358418	0.26253	0.383605
								0.358556	0.265694	0.385167
								0.358712	0.267529	0.387517
								0.358839	0.266767	0.387929
								0.358982	0.270185	0.389345
								0.359117	0.268216	0.387917
								0.359259	0.26708	0.387616
								0.359397	0.264479	0.386935
								0.359535	0.266229	0.388713
								0.359641	0.263099	0.386922
								0.359755	0.262299	0.385999
								0.359903	0.259528	0.384878
								0.36006	0.25627	0.38236
								0.360205	0.25452	0.380209
								0.360365	0.255272	0.380248
								0.360502	0.252832	0.377474
								0.360662	0.253071	0.378132
								0.360818	0.251964	0.376729
								0.360945	0.252106	0.375964
								0.36106	0.250474	0.373643
								0.361189	0.250768	0.373273
								0.361323	0.248718	0.369758
								0.361468	0.247587	0.368836
								0.3616	0.244516	0.365882
								0.361751	0.240834	0.361138
								0.361874	0.23989	0.359364
								0.361982	0.238614	0.357031
								0.362115	0.237153	0.355417
								0.362244	0.23412	0.351891
								0.362365	0.235379	0.350907
								0.362509	0.234769	0.349545
								0.362648	0.23476	0.348371
								0.362807	0.22974	0.342182
								0.36292	0.227791	0.339805
								0.363017	0.223834	0.334469
								0.363131	0.223182	0.331922
								0.36326	0.221808	0.329753
								0.363381	0.221945	0.328461
								0.363492	0.22295	0.327028
								0.363617	0.225731	0.328158
								0.36376	0.227428	0.327749
								0.36391	0.228829	0.328261
								0.364046	0.22753	0.327947
								0.364182	0.230016	0.329245
								0.364303	0.232428	0.330484
								0.364461	0.235804	0.331883
								0.364595	0.23189	0.32776
								0.364714	0.231748	0.326928
								0.364849	0.229537	0.324555
								0.364974	0.228258	0.323539
								0.365133	0.227622	0.321152
								0.365261	0.223733	0.318997
								0.365392	0.221849	0.318537
								0.365553	0.220742	0.317599
								0.365695	0.21909	0.316462
								0.365842	0.218157	0.316931
								0.365952	0.213949	0.313005
								0.366087	0.211482	0.31027
								0.366195	0.206832	0.30631
								0.366287	0.205344	0.303988
								0.366389	0.205553	0.30287
								0.366517	0.204849	0.301905
								0.366655	0.203511	0.299806
								0.366807	0.200972	0.296685
								0.366945	0.198684	0.294119
								0.367076	0.195442	0.29058
								0.367209	0.195425	0.289021
								0.367314	0.194911	0.28582
								0.367432	0.191645	0.283618
								0.367549	0.191715	0.283291
								0.367676	0.189935	0.282749
								0.367798	0.188517	0.282825
								0.3679	0.186614	0.282123
								0.368022	0.181968	0.27903
								0.368127	0.180183	0.277984
								0.36823	0.177344	0.274012
								0.368373	0.176394	0.272361
								0.36852	0.17695	0.272138
								0.368683	0.176669	0.272788
								0.368813	0.175126	0.272261
								0.368926	0.174426	0.271328
								0.369049	0.174974	0.272031
								0.369201	0.1744	0.271089
								0.369354	0.172805	0.268502
								0.369489	0.175862	0.268438
								0.369625	0.172659	0.265356
								0.36975	0.170225	0.265184
								0.36988	0.16997	0.264417
								0.370001	0.16922	0.263304
								0.370149	0.167971	0.262022
								0.370283	0.166929	0.262428
								0.370415	0.164813	0.262657
								0.370533	0.165367	0.260648
								0.370668	0.166439	0.263174
								0.370828	0.167211	0.264155
								0.370966	0.16876	0.263916
								0.37109	0.168181	0.263361
								0.371188	0.170036	0.266218
								0.371313	0.172024	0.265031
								0.371426	0.169757	0.26484
								0.37154	0.170259	0.263981
								0.371664	0.166321	0.261087
								0.371794	0.163024	0.258089
								0.371934	0.159821	0.254605
								0.372041	0.158485	0.252741
								0.372165	0.151448	0.249503
								0.372299	0.148597	0.24944
								0.372399	0.143843	0.247254
								0.372557	0.140706	0.247313
								0.372703	0.137468	0.245446
								0.372838	0.133721	0.244118
								0.372949	0.130468	0.242732
								0.37306	0.127421	0.240416
								0.37317	0.125141	0.238099
								0.373303	0.121653	0.237545
								0.3734	0.115318	0.23135
								0.373522	0.113314	0.231226
								0.373644	0.110592	0.228964
								0.3738	0.107008	0.225953
								0.373934	0.103275	0.223083
								0.374042	0.0989948	0.219961
								0.374148	0.0928182	0.214556
								0.37426	0.0895567	0.210012
								0.374362	0.0876631	0.206917
								0.374517	0.0852418	0.203986
								0.374667	0.0827742	0.200856
								0.374805	0.0794833	0.196802
								0.374987	0.076799	0.193484
								0.375105	0.0718181	0.190193
								0.375212	0.0697527	0.186351
								0.375356	0.0659676	0.183771
								0.375476	0.0610614	0.179513
								0.375581	0.0563657	0.174328
								0.375689	0.0557517	0.173813
								0.375789	0.0539093	0.171375
								0.375881	0.0524893	0.171018
								0.376005	0.0483968	0.167478
								0.376137	0.0472909	0.165872
								0.376257	0.045639	0.162773
								0.376389	0.0415808	0.159871
								0.376493	0.036824	0.154158
								0.376674	0.033674	0.151404
								0.376816	0.0276326	0.145431
								0.376934	0.0251945	0.142514
								0.377061	0.0212803	0.138906
								0.377174	0.0203718	0.132588
								0.377274	0.0156964	0.126207
								0.377401	0.0148623	0.125711
								0.377519	0.0126376	0.121868
								0.377642	0.0112251	0.118479
								0.377779	0.00962459	0.115598
								0.377889	0.00555608	0.11155
								0.378007	0.00426176	0.106551
								0.378106	0.00214486	0.101744
								0.378227	0.00121517	0.0970398
								0.378358	-0.00517436	0.0902748
								0.378509	-0.00952346	0.0846336
								0.378632	-0.0112966	0.0817862
								0.378716	-0.0136986	0.0782083
								0.378826	-0.0167821	0.075149
								0.37895	-0.0194852	0.0721365
								0.379093	-0.0239662	0.0664952
								0.379212	-0.0280178	0.0610563
								0.379309	-0.0306342	0.0577642
								0.379428	-0.0333256	0.0550909
								0.379528	-0.0372712	0.0502943
								0.379668	-0.0376978	0.0464887
								0.379797	-0.0403299	0.0424408
								0.379911	-0.0446108	0.0379257
								0.380025	-0.0463141	0.0344954
								0.380181	-0.0481704	0.0306584
								0.380317	-0.0496254	0.0268368
								0.380427	-0.0503593	0.0225962
								0.380539	-0.0509315	0.0204817
								0.380648	-0.0512407	0.0176596
								0.38075	-0.051473	0.0159935
								0.380866	-0.0489425	0.0168091
								0.380988	-0.0477141	0.0155216
								0.381094	-0.0492266	0.0126351
								0.381205	-0.050213	0.00938384
								0.381371	-0.0507245	0.00367831
								0.381477	-0.0490097	0.00292727
								0.38158	-0.0504847	-0.000149412
								0.381692	-0.0515625	-0.00135456
								0.38182	-0.0513477	-0.00240757
								0.381944	-0.0541835	-0.00633011
								0.382111	-0.052276	-0.00780661
								0.382225	-0.0506247	-0.00947762
								0.382338	-0.0502611	-0.0118397
								0.382486	-0.047794	-0.0114868
								0.382601	-0.0452021	-0.0113115
								0.382718	-0.0432624	-0.0144007
								0.382828	-0.0425486	-0.017018
								0.382935	-0.039666	-0.0157301
								0.383071	-0.0396955	-0.0202081
								0.383196	-0.0396503	-0.020379
								0.383317	-0.039857	-0.0194229
								0.38344	-0.0378682	-0.0211024
								0.383556	-0.0369802	-0.0228786
								0.383638	-0.0380692	-0.0217476
								0.383736	-0.0346423	-0.0213643
								0.383846	-0.0327843	-0.0194631
								0.383939	-0.0311664	-0.0154941
								0.38406	-0.0341017	-0.017543
								0.384188	-0.0357508	-0.0181552
								0.384305	-0.0352206	-0.0173106
								0.384416	-0.0315626	-0.0163265
								0.384523	-0.0290861	-0.0168503
								0.384638	-0.0275956	-0.0165372
								0.38476	-0.02548	-0.017385
								0.384884	-0.0255609	-0.0167185
								0.384978	-0.0218062	-0.0168441
								0.385068	-0.0223944	-0.0184743
								0.385208	-0.0229019	-0.0199839
								0.385332	-0.0221533	-0.0202386
								0.385441	-0.0198431	-0.0215769
								0.38556	-0.0193229	-0.0220837
								0.385692	-0.0183534	-0.0224185
								0.385877	-0.0172895	-0.023313
								0.385985	-0.0167368	-0.0243282
								0.386103	-0.0160979	-0.0259141
								0.386208	-0.0126089	-0.0266315
								0.386291	-0.0125071	-0.0268801
								0.386403	-0.0124215	-0.0258961
								0.386538	-0.0105465	-0.0250161
								0.386653	-0.00898519	-0.0246674
								0.386774	-0.00897732	-0.0234449
								0.386935	-0.00720171	-0.0209986
								0.387042	-0.00924271	-0.0228843
								0.387166	-0.00955123	-0.0233722
								0.387296	-0.0100771	-0.0232626
								0.387469	-0.00968507	-0.0237571
								0.387629	-0.00973343	-0.0228667
								0.387767	-0.0102168	-0.0215261
								0.387902	-0.0125113	-0.0240653
								0.388002	-0.013426	-0.0259201
								0.388104	-0.0142506	-0.0278976
								0.388223	-0.0142942	-0.0292413
								0.388322	-0.0122233	-0.0287195
								0.388425	-0.01177	-0.0282325
								0.388541	-0.0107086	-0.0272811
								0.388646	-0.0111032	-0.0286492
								0.388748	-0.00932937	-0.0285294
								0.388845	-0.00651636	-0.0272523
								0.388953	-0.00443594	-0.0272636
								0.389088	-0.00359996	-0.0259093
								0.389205	-0.0075969	-0.0238121
								0.389307	-0.00759555	-0.0200416
								0.389439	-0.00828588	-0.0214295
								0.389534	-0.00986983	-0.0209896
								0.389658	-0.00810417	-0.0192688
								0.389782	-0.00807504	-0.0183016
								0.389888	-0.00679283	-0.0165575
								0.389991	-0.00352756	-0.0144038
								0.390103	-0.0041698	-0.0113116
								0.390186	-0.00507892	-0.0123569
								0.390286	-0.00190671	-0.0115103
								0.390384	-0.000592352	-0.0112676
								0.390479	8.96707e-05	-0.0107209
								0.390606	0.000388471	-0.0133461
								0.390705	0.00194875	-0.0132438
								0.390799	0.00164126	-0.0157865
								0.390922	0.00274243	-0.0140827
								0.391052	0.0044782	-0.0120494
								0.391148	0.00578753	-0.0121415
								0.391281	0.00790682	-0.0117831
								0.391397	0.0112306	-0.00963593
								0.391511	0.0105926	-0.00794889
								0.391626	0.0128406	-0.0036335
								0.391731	0.015602	-0.00053516
								0.39185	0.0177405	0.000814451
								0.391989	0.0185743	0.0021838
								0.392084	0.0211212	0.0048649
								0.392178	0.0220702	0.00758505
								0.392291	0.0232656	0.0070193
								0.392423	0.0253986	0.00993645
								0.392534	0.0262217	0.00931716
								0.392629	0.025815	0.00920611
								0.392723	0.0263164	0.00958261
								0.392813	0.0276263	0.00879501
								0.39293	0.0282959	0.00900975
								0.393053	0.0299312	0.0112047
								0.393185	0.0291824	0.0110057
								0.393298	0.0322273	0.0131956
								0.393443	0.0346942	0.0133071
								0.39356	0.0350215	0.0127007
								0.393679	0.0360292	0.0144673
								0.393777	0.0365704	0.0146929
								0.39387	0.0374954	0.0139804
								0.393986	0.0396334	0.0161434
								0.394122	0.0405658	0.0164629
								0.394222	0.0395573	0.0172521
								0.394341	0.0395996	0.0186541
								0.394451	0.0415692	0.0191778
								0.394542	0.0413585	0.0193548
								0.394646	0.0406283	0.0203829
								0.394752	0.0418668	0.0221739
								0.394876	0.042522	0.020289
								0.394988	0.0430919	0.0220214
								0.395084	0.0434263	0.023905
								0.395195	0.0432961	0.0228657
								0.395305	0.0429901	0.0233907
								0.39541	0.0428971	0.0236119
								0.395534	0.0404918	0.0204025
								0.395679	0.0432981	0.0245567
								0.395787	0.0434206	0.0230882
								0.395912	0.0433052	0.0224561
								0.396032	0.0391237	0.0205801
								0.396154	0.0361441	0.0197074
								0.396275	0.0362016	0.0206695
								0.396398	0.0362765	0.0206244
								0.396484	0.0341308	0.0148474
								0.39657	0.030399	0.0118889
								0.396664	0.0281498	0.0109205
								0.396776	0.0291171	0.0100403
								0.396876	0.0281865	0.00872703
								0.396998	0.0271695	0.00703261
								0.397103	0.0261769	0.00920474
								0.397214	0.0241355	0.0078277
								0.397346	0.0240392	0.00934114
								0.397473	0.0242189	0.0110576
								0.397557	0.0231283	0.0115075
								0.397646	0.0214949	0.0115525
								0.397756	0.0234363	0.0132185
								0.397867	0.0234893	0.0144799
								0.397982	0.020902	0.0127768
								0.398091	0.0190691	0.0119444
								0.398209	0.0156175	0.0081183
								0.398294	0.0140757	0.00660372
								0.398409	0.0147543	0.0070587
								0.398562	0.014759	0.00529459
								0.398669	0.0143777	0.00548057
								0.398774	0.0111612	0.0033087
								0.398915	0.0102803	0.00301377
								0.399041	0.00930787	0.00063886
								0.399161	0.00916561	3.59931e-05
								0.399282	0.0117659	0.0013739
								0.399382	0.0123897	0.00126136
								0.399485	0.0121414	0.0022964
								0.399618	0.0111517	0.00105685
								0.399759	0.01371	0.00328411
								0.39987	0.0144545	0.00331786
								0.399946	0.0177312	0.00742712
								0.400065	0.0190066	0.0100171
								0.400196	0.0181962	0.0117462
								0.400311	0.0181583	0.0130627
								0.40041	0.018889	0.0130911
								0.400524	0.0223213	0.0159891
								0.400606	0.0222321	0.0139541
								0.400715	0.0232184	0.0143207
								0.400824	0.0245341	0.0144975
								0.400931	0.0261036	0.0127581
								0.401036	0.0258357	0.0121212
								0.401154	0.0275394	0.0131048
								0.401243	0.0254417	0.0122425
								0.401331	0.0247537	0.00952125
								0.401414	0.025131	0.00977728
								0.40151	0.0221534	0.00758305
								0.401633	0.0209667	0.00651825
								0.401749	0.0183997	0.00648584
								0.401839	0.0162138	0.00823096
								0.401932	0.017659	0.00944228
								0.402059	0.0190849	0.010674
								0.402178	0.0181595	0.00944543
								0.40229	0.0179294	0.00940252
								0.402403	0.0172918	0.00898648
								0.402503	0.0153567	0.00682887
								0.402598	0.0121312	0.00491596
								0.402706	0.0115366	0.0048243
								0.4028	0.00975667	0.00183624
								0.402882	0.0100284	0.00241235
								0.402973	0.00801423	0.00127422
								0.403077	0.00694597	0.00106502
								0.403182	0.00481099	-0.00184714
								0.403288	0.00328217	-0.00460802
								0.403408	0.000530943	-0.00561379
								0.403502	-0.00226596	-0.00832053
								0.403609	-0.00547246	-0.00994844
								0.403738	-0.00772429	-0.0116387
								0.40385	-0.0111902	-0.0143123
								0.40397	-0.0118781	-0.0138212
								0.404082	-0.0121741	-0.0145764
								0.40419	-0.0129585	-0.0149304
								0.404294	-0.0146701	-0.0168813
								0.404406	-0.016068	-0.0183566
								0.404527	-0.0192729	-0.0193493
								0.404635	-0.0207371	-0.0197924
								0.404737	-0.0210145	-0.0198235
								0.404882	-0.0211977	-0.0190767
								0.404994	-0.0216481	-0.017952
								0.405101	-0.0229671	-0.0189477
								0.405183	-0.0237374	-0.0175448
								0.405281	-0.0252224	-0.0178935
								0.405373	-0.0266172	-0.0175771
								0.405455	-0.0283657	-0.0179902
								0.405537	-0.0307975	-0.0197109
								0.405633	-0.0305301	-0.0177656
								0.405762	-0.0318578	-0.0206094
								0.405896	-0.0315671	-0.0192996
								0.405987	-0.0309617	-0.0177058
								0.406057	-0.0311689	-0.0190277
								0.406156	-0.0318589	-0.0189772
								0.406275	-0.0313681	-0.0183457
								0.406373	-0.033116	-0.0179812
								0.406502	-0.0340411	-0.0172231
								0.406663	-0.0374277	-0.0193523
								0.406731	-0.0372425	-0.0185836
								0.406828	-0.0369489	-0.0178784
								0.406917	-0.0337925	-0.0168951
								0.407028	-0.0324958	-0.016934
								0.407135	-0.0337421	-0.0183449
								0.407275	-0.0326973	-0.0182536
								0.407401	-0.0298817	-0.0135006
								0.40749	-0.0268224	-0.0115856
								0.407573	-0.0231468	-0.00989565
								0.407655	-0.0222192	-0.00616797
								0.407788	-0.0191183	-0.00255013
								0.407878	-0.0166333	0.000106804
								0.40795	-0.0123265	0.00292558
								0.408055	-0.0110431	0.00483326
								0.408185	-0.0134357	0.00255245
								0.408279	-0.0128671	0.00128335
								0.408379	-0.00697804	0.00462901
								0.408493	-0.00621822	0.00660606
								0.408603	-0.00385989	0.00861969
								0.408706	-0.00285348	0.0071074
								0.408815	-0.00192223	0.00745155
								0.408926	-0.00255887	0.00567948
								0.40905	0.000677639	0.00863638
								0.409166	0.000220945	0.00874944
								0.409263	0.00119193	0.0101438
								0.409378	0.00419247	0.011549
								0.409478	0.00698391	0.0135517
								0.409552	0.00924822	0.0149927
								0.409641	0.0117484	0.0164268
								0.409727	0.0139617	0.0183075
								0.409839	0.0173204	0.0194228
								0.409927	0.0168086	0.0208666
								0.410047	0.0167676	0.0223199
								0.41017	0.0217118	0.0245087
								0.410278	0.0227067	0.0255534
								0.410379	0.0220047	0.0248869
								0.410476	0.0228843	0.0263192
								0.410591	0.021826	0.0249051
								0.410694	0.0206436	0.0230269
								0.410785	0.0239019	0.0234825
								0.410901	0.0228867	0.0225376
								0.411021	0.0216286	0.021014
								0.411115	0.0180652	0.0161293
								0.411204	0.0178757	0.01704
								0.411304	0.0170685	0.0156126
								0.411413	0.0151426	0.0132705
								0.411512	0.0112512	0.0124325
								0.411599	0.0115437	0.0126853
								0.411689	0.00994092	0.00978204
								0.411774	0.00801561	0.00653496
								0.411868	0.00869539	0.00490002
								0.411982	0.00615377	0.00328252
								0.412101	0.00717577	0.00390498
								0.412211	0.00602156	0.00218457
								0.412338	0.00575284	0.00127164
								0.412459	0.00738115	0.00076063
								0.412592	0.00744986	-0.000171012
								0.412713	0.0068413	0.00113982
								0.412816	0.00682352	0.00145576
								0.412907	0.00582967	-0.000507306
								0.413021	0.00310155	-0.00377031
								0.413112	0.00283221	-0.00364639
								0.413208	0.000512738	-0.00447234
								0.413325	-0.00173784	-0.005952
								0.413448	-0.00167602	-0.00684112
								0.413558	-0.00422502	-0.0102335
								0.413644	-0.00382815	-0.0109483
								0.413724	-0.00689859	-0.0144893
								0.413833	-0.00903055	-0.0169665
								0.413954	-0.00929387	-0.0190788
								0.414042	-0.0114188	-0.0208948
								0.414131	-0.0117885	-0.022473
								0.414222	-0.00840474	-0.0217983
								0.414361	-0.00948335	-0.0236206
								0.414493	-0.00938896	-0.0241626
								0.414624	-0.0123138	-0.0242208
								0.414711	-0.0131313	-0.0245748
								0.414808	-0.0133458	-0.0247974
								0.414895	-0.0152623	-0.0259139
								0.414986	-0.0162285	-0.0265959
								0.415079	-0.0161508	-0.0271707
								0.415157	-0.0138032	-0.0271789
								0.415249	-0.015306	-0.029597
								0.415345	-0.016455	-0.0288035
								0.415425	-0.017426	-0.0293897
								0.415519	-0.0159579	-0.0266296
								0.415613	-0.0174367	-0.0293426
								0.415701	-0.0165525	-0.0286313
								0.41579	-0.0136418	-0.0275226
								0.415884	-0.0127176	-0.0263775
								0.415982	-0.0106395	-0.0227615
								0.416085	-0.00880926	-0.0227317
								0.416202	-0.0072592	-0.0205315
								0.416309	-0.00515831	-0.0178154
								0.416411	-0.0049206	-0.0182091
								0.41651	-0.00465953	-0.0162071
								0.416624	-0.00235396	-0.013905
								0.416708	-0.00185197	-0.0125533
								0.416808	-0.00183876	-0.0132169
								0.416895	0.00029868	-0.0119334
								0.416987	0.00543039	-0.00850913
								0.417104	0.00702995	-0.00732644
								0.417226	0.0077482	-0.00700312
								0.417326	0.00797984	-0.00691957
								0.417419	0.00762406	-0.00534614
								0.417502	0.0105249	-0.00254066
								0.417604	0.00951915	-0.00196349
								0.417726	0.00931502	-0.00357454
								0.417832	0.00872972	-0.0035591
								0.417925	0.0100352	-0.00146257
								0.41802	0.0107991	-0.000552925
								0.418132	0.0100174	-0.000871331
								0.418225	0.00856687	0.00099795
								0.418319	0.00642998	-0.00102254
								0.418436	0.00917554	-0.000191701
								0.418538	0.0120371	0.00230097
								0.418632	0.0126879	0.00228288
								0.418716	0.00964624	0.000530038
								0.418802	0.00941948	-0.000701589
								0.418882	0.00869923	-0.000945294
								0.418968	0.00914692	3.46298e-06
								0.419047	0.00807283	0.00104557
								0.419136	0.00807205	0.00213674
								0.419233	0.00796875	0.00226736
								0.419332	0.00666964	-0.000310502
								0.41945	0.00691295	-0.00235172
								0.419546	0.0058772	-0.00210688
								0.419654	0.00365262	-0.00303413
								0.419769	0.0032809	-0.00188665
								0.419872	0.00213378	-0.00344246
								0.419979	0.0015996	-0.00375791
								0.4201	0.00205278	-0.0016238
								0.420195	0.00113887	-0.00300101
								0.420291	0.00262785	-0.0020977
								0.420382	0.000555533	-0.00304282
								0.420467	-0.000836734	-0.00404329
								0.420555	-0.00260564	-0.00515999
								0.420631	-0.00382107	-0.00729791
								0.420721	-0.00421012	-0.00821177
								0.420823	-0.00545324	-0.0091075
								0.420923	-0.0070216	-0.00931805
								0.421023	-0.00726013	-0.00921802
								0.421125	-0.00826409	-0.00824841
								0.421262	-0.00801091	-0.00682338
								0.421351	-0.00864829	-0.00892224
								0.42147	-0.0106252	-0.00965233
								0.421574	-0.0110132	-0.00929
								0.421647	-0.0099563	-0.00792239
								0.421724	-0.0108284	-0.00934979
								0.42183	-0.0113934	-0.00890605
								0.421908	-0.0114002	-0.00791423
								0.421989	-0.0128847	-0.00776298
								0.422088	-0.0131424	-0.00831158
								0.422189	-0.0142074	-0.00980322
								0.422284	-0.0134285	-0.00787063
								0.422387	-0.0111691	-0.00719864
								0.42246	-0.0122649	-0.0076297
								0.422566	-0.0147846	-0.00884492
								0.422682	-0.0168724	-0.0109576
								0.422815	-0.0172491	-0.0127266
								0.422952	-0.0203519	-0.0137545
								0.423054	-0.020362	-0.0131168
								0.423154	-0.0216962	-0.0130998
								0.423257	-0.0205436	-0.013149
								0.423369	-0.0200561	-0.0136517
								0.423474	-0.0210419	-0.0141776
								0.423575	-0.022492	-0.0154318
								0.423661	-0.0260231	-0.017572
								0.423751	-0.0254598	-0.0166221
								0.42386	-0.0263631	-0.0152505
								0.423965	-0.0285086	-0.0153201
								0.424069	-0.0265509	-0.0136282
								0.424155	-0.0275054	-0.0142939
								0.424235	-0.0298452	-0.014399
								0.424314	-0.0284283	-0.0134974
								0.424431	-0.0284793	-0.0134252
								0.424561	-0.0237043	-0.010636
								0.424671	-0.0223132	-0.0111804
								0.424771	-0.0231263	-0.0103863
								0.424842	-0.0199725	-0.00737103
								0.424936	-0.0204513	-0.00606025
								0.425033	-0.0182111	-0.00437804
								0.425127	-0.0224501	-0.00575051
								0.425233	-0.02266	-0.00252732
								0.425335	-0.0221727	-0.00353399
								0.425426	-0.0194736	0.000639281
								0.42552	-0.0216251	-0.000185484
								0.425619	-0.0191506	0.0041577
								0.425709	-0.0170191	0.00448347
								0.425803	-0.0192446	0.00301534
								0.425904	-0.0178073	0.00519934
								0.426016	-0.017503	0.00471348
								0.42611	-0.0154182	0.00863318
								0.426189	-0.012387	0.0109124
								0.426298	-0.0134679	0.0105858
								0.426372	-0.0136398	0.0110283
								0.426473	-0.0127736	0.0106342
								0.426587	-0.0132088	0.0102593
								0.426666	-0.0144673	0.00980159
								0.426745	-0.0127738	0.0113667
								0.426849	-0.0111452	0.011765
								0.426945	-0.0103375	0.0105699
								0.427019	-0.00974514	0.0110411
								0.427092	-0.00803678	0.0113722
								0.427191	-0.00684196	0.0136719
								0.427285	-0.00483609	0.015469
								0.42738	-0.00588256	0.0162248
								0.427486	-0.0053074	0.0170971
								0.427583	-0.00692257	0.0181889
								0.427672	-0.00477204	0.021256
								0.427757	-0.00514054	0.0206713
								0.427845	-0.00541909	0.0204788
								0.427938	-0.00515887	0.0206293
								0.428048	-0.00336739	0.0196756
								0.428124	-0.00111826	0.021168
								0.428194	-0.000437567	0.0218241
								0.42826	0.00081359	0.0223912
								0.428341	0.00450743	0.0264239
								0.428438	0.00726913	0.0281646
								0.428556	0.00847663	0.0295105
								0.428669	0.00905166	0.029507
								0.428755	0.00917476	0.029361
								0.428887	0.00994295	0.0300912
								0.428982	0.012606	0.031902
								0.429098	0.0122592	0.0308348
								0.429195	0.0152426	0.0333166
								0.429291	0.016553	0.0356734
								0.429388	0.0183108	0.0379654
								0.429479	0.0192317	0.0361755
								0.429582	0.0223098	0.0369541
								0.429683	0.021173	0.0349622
								0.429774	0.0202429	0.0330968
								0.429855	0.0184879	0.0305716
								0.429941	0.0203998	0.0304635
								0.430007	0.0214625	0.0310518
								0.430078	0.0194957	0.0280288
								0.430202	0.0198118	0.0277143
								0.430313	0.0220432	0.0274151
								0.430426	0.0228201	0.0279223
								0.430507	0.0227326	0.0285755
								0.430582	0.0239667	0.0299972
								0.430665	0.0213011	0.027009
								0.430777	0.0211898	0.025227
								0.43087	0.0224322	0.0241873
								0.43097	0.0205051	0.0212607
								0.431074	0.020543	0.0228064
								0.431183	0.0209437	0.0227336
								0.431289	0.0211817	0.021798
								0.431379	0.0207138	0.0215538
								0.431474	0.0191579	0.0200581
								0.431561	0.0180935	0.0180665
								0.431652	0.0184216	0.0187512
								0.431763	0.01825	0.0160594
								0.431849	0.0196466	0.0170823
								0.431942	0.0198314	0.0191121
								0.432032	0.0204811	0.0197974
								0.432133	0.0187272	0.0191492
								0.432219	0.0182646	0.0175835
								0.432297	0.0160655	0.0147688
								0.432385	0.0164107	0.0130226
								0.432489	0.0148912	0.0133963
								0.432571	0.0159079	0.0127865
								0.432649	0.0140376	0.0118759
								0.432727	0.0127066	0.00964347
								0.432814	0.0117423	0.0078745
								0.432929	0.0112715	0.00643542
								0.433011	0.0120275	0.00476003
								0.433078	0.0121989	0.00264836
								0.433146	0.0134191	0.0026676
								0.433238	0.0096793	-5.55499e-05
								0.433336	0.0104666	-0.000470272
								0.433443	0.00966861	-0.00219646
								0.43355	0.00710585	-0.00448086
								0.433648	0.00831457	-0.00554238
								0.43374	0.00761308	-0.00800271
								0.433847	0.00630078	-0.00876801
								0.433942	0.00586692	-0.00780156
								0.434018	0.00192179	-0.0122935
								0.434122	0.000195461	-0.0125558
								0.434229	-0.00261042	-0.0164698
								0.43431	-0.00367953	-0.0177567
								0.434408	-0.00333685	-0.0189558
								0.434523	-0.00463861	-0.0179723
								0.434618	-0.00224041	-0.0148594
								0.434681	-0.000106041	-0.0157332
								0.434772	-0.00015797	-0.0146187
								0.434856	-0.00168189	-0.0173838
								0.434938	-0.000572553	-0.0176264
								0.435006	-0.00132269	-0.0197574
								0.435096	-0.00177563	-0.0189638
								0.435196	-0.000550407	-0.0166782
								0.435289	0.000194305	-0.0170605
								0.435388	-0.000564567	-0.0169217
								0.435495	-0.00282391	-0.0204058
								0.435594	-0.00407944	-0.0223044
								0.435694	-0.00458787	-0.0241306
								0.435785	-0.00227454	-0.0222946
								0.435882	-0.00539781	-0.0252869
								0.435983	-0.00479865	-0.0258393
								0.436083	-0.00136197	-0.023794
								0.436199	-0.00116841	-0.0244207
								0.436313	-0.000823123	-0.0224449
								0.436406	-0.00361927	-0.0240802
								0.436502	-0.0036923	-0.0237406
								0.436622	-0.00519799	-0.0232983
								0.436715	-0.004596	-0.0230093
								0.436812	-0.00462552	-0.0214795
								0.436905	-0.00222215	-0.0217975
								0.437001	-0.00292077	-0.019939
								0.437069	0.00102876	-0.0181737
								0.437149	0.000710272	-0.0205147
								0.437221	0.0016175	-0.0187248
								0.437295	0.0041055	-0.019106
								0.437401	0.0059937	-0.0161886
								0.437493	0.00730162	-0.0150009
								0.437572	0.00467759	-0.0147994
								0.437665	0.00458204	-0.0136942
								0.437754	0.00586454	-0.013146
								0.437838	0.00469326	-0.014305
								0.437923	0.00251335	-0.0163207
								0.438014	0.00278728	-0.0148762
								0.438108	0.000552627	-0.0164514
								0.438193	0.000294981	-0.0146718
								0.438275	0.00139486	-0.014842
								0.438359	-9.16211e-05	-0.015649
								0.438438	0.00320597	-0.0136502
								0.438538	0.00505668	-0.0129996
								0.438609	0.00327813	-0.0152739
								0.438678	0.00137809	-0.0182117
								0.438767	0.00309877	-0.0153964
								0.438852	0.000793314	-0.0175981
								0.438948	0.00288893	-0.015872
								0.439028	0.00443138	-0.013301
								0.439101	0.00518919	-0.0131047
								0.439192	0.00184946	-0.0137478
								0.439295	0.00397604	-0.0133306
								0.439393	0.0029001	-0.0121514
								0.439482	0.00218105	-0.0119936
								0.439584	0.000102108	-0.0113825
								0.439689	0.00111416	-0.00988918
								0.439785	0.000831942	-0.00872103
								0.439862	0.00115008	-0.00694339
								0.439968	0.00348029	-0.00276678
								0.440071	0.00168001	0.000100035
								0.440146	0.000833889	0.00143597
								0.440221	0.00141398	0.00462977
								0.44031	0.000713749	0.00437503
								0.440425	-0.000329705	0.00435989
								0.440524	0.000121795	0.00617568
								0.440617	0.00103347	0.00667858
								0.440716	0.00172631	0.00761202
								0.440818	0.00434745	0.00893543
								0.440907	0.00528857	0.00845973
								0.440998	0.00749348	0.0115467
								0.441092	0.00776207	0.0124694
								0.441164	0.00710954	0.012163
								0.441259	0.00572703	0.0120897
								0.441346	0.00686635	0.0130727
								0.44146	0.00563372	0.0136642
								0.441534	0.00675301	0.0145776
								0.441624	0.00625746	0.0140707
								0.441724	0.00514491	0.0132965
								0.441794	0.0032961	0.0127777
								0.441892	0.00575814	0.0130544
								0.441999	0.00591231	0.0121241
								0.442107	0.00526351	0.011614
								0.442202	0.00370444	0.0100396
								0.442287	0.00212376	0.00950649
								0.442377	0.00407207	0.0111122
								0.442485	0.00177892	0.0100934
								0.442586	0.00469691	0.012244
								0.442698	0.00306332	0.0104255
								0.442793	0.00377984	0.0111521
								0.442869	0.00488287	0.0109577
								0.442951	0.00128842	0.0091992
								0.443011	0.000637629	0.00991588
								0.443086	0.00139037	0.0101954
								0.443154	0.00162663	0.00793148
								0.443256	0.00170056	0.00827889
								0.443353	0.00184284	0.00835003
								0.443434	0.00365003	0.00985197
								0.443508	0.0030676	0.00892036
								0.443582	0.00263257	0.00924948
								0.443666	0.00179059	0.00700043
								0.443735	0.000300282	0.00432283
								0.443796	-0.00191544	0.00498687
								0.443869	-0.00192405	0.00335149
								0.443962	-9.76333e-05	0.00412793
								0.444056	0.000524908	0.00462734
								0.444145	0.00119964	0.00461464
								0.444247	3.37283e-05	0.0023247
								0.444358	-0.00176538	-0.000995606
								0.444445	-0.00313717	-0.00196154
								0.444522	-0.00356784	-0.00398305
								0.444595	-0.00352054	-0.00638009
								0.444675	-0.00284648	-0.00710124
								0.444748	-0.000617503	-0.00467881
								0.444823	-0.0012014	-0.00541758
								0.444908	0.00125832	-0.00522297
								0.444991	0.00294123	-0.00356918
								0.445079	0.00321885	-0.00545212
								0.445167	0.0043347	-0.00376002
								0.445246	0.00306612	-0.00626106
								0.44534	0.00505557	-0.00500698
								0.445423	0.00523744	-0.00543673
								0.445529	0.00575493	-0.00510841
								0.445633	0.00526686	-0.00592432
								0.44575	0.00458295	-0.00892877
								0.445827	0.00309513	-0.00929464
								0.445926	0.00211634	-0.0135886
								0.445991	0.00146001	-0.0147782
								0.446073	0.00150234	-0.0122615
								0.44615	0.00166831	-0.0135155
								0.446232	-0.000806349	-0.013783
								0.446316	-0.000492523	-0.0161407
								0.446385	-0.00165056	-0.0160756
								0.446461	0.000948212	-0.0171187
								0.446572	0.00133398	-0.0173723
								0.446684	0.00145195	-0.0190714
								0.446776	0.00151148	-0.0202543
								0.446871	0.00375274	-0.0179027
								0.446972	0.00223792	-0.0174521
								0.447078	0.00382086	-0.0155078
								0.44718	0.00285988	-0.0176278
								0.447253	0.0022199	-0.0177472
								0.447316	0.00246524	-0.0183772
								0.447421	0.00163422	-0.0183605
								0.447538	0.000440834	-0.0183835
								0.447657	0.00182847	-0.0156353
								0.447736	0.00229719	-0.0141403
								0.447821	0.00279608	-0.0127776
								0.447904	0.0014618	-0.0123571
								0.44799	-0.00150059	-0.0134554
								0.448074	-0.00158826	-0.013013
								0.44814	-0.00205273	-0.0122485
								0.448203	-0.00238503	-0.0112067
								0.448274	-0.00553774	-0.0116336
								0.448356	-0.00413768	-0.00913134
								0.448433	-0.00311694	-0.0063818
								0.448532	-0.00419945	-0.00620575
								0.448638	-0.00537147	-0.00597183
								0.448718	-0.00270311	-0.00473633
								0.448808	-0.00263791	-0.00435231
								0.448891	-0.00341336	-0.0042757
								0.448989	-0.00186052	-0.00382432
								0.449077	-0.00402243	-0.00456041
								0.449183	-0.00335508	-0.00500961
								0.449275	-0.00461596	-0.00424149
								0.449346	-0.00257973	-0.00253145
								0.44944	-0.00273576	-0.0029695
								0.449531	-0.0029775	-0.00225757
								0.44962	-0.00180391	-0.0010747
								0.449719	-0.00196199	0.000574519
								0.449798	-0.00225597	0.00148199
								0.449861	-0.0022044	0.00282953
								0.449951	-0.00535424	0.00309559
								0.450045	-0.00485493	0.00405752
								0.450128	-0.00499353	0.00251416
								0.450208	-0.00562955	0.00149564
								0.450277	-0.00596077	0.00105386
								0.450344	-0.00501875	0.00278304
								0.450434	-0.00641375	0.00324964
								0.450523	-0.00453564	0.00397653
								0.4506	-0.00346386	0.00274672
								0.450693	-0.0058249	0.00226466
								0.450788	-0.00619674	0.00362594
								0.45089	-0.00670916	0.00329137
								0.450986	-0.00590862	0.00343597
								0.451078	-0.00646802	0.00176984
								0.451136	-0.00822157	0.000564264
								0.451221	-0.00753671	0.000349083
								0.451323	-0.00758091	-0.000871654
								0.451393	-0.00772447	-0.00173283
								0.45149	-0.00675799	-0.00139632
								0.451566	-0.00656435	-0.00152546
								0.451654	-0.00544577	-0.00070044
								0.451739	-0.00516819	-0.00162224
								0.451826	-0.00774429	-0.00401963
								0.4519	-0.00695602	-0.00311095
								0.45197	-0.00816904	-0.00396484
								0.452048	-0.00829409	-0.00507711
								0.452145	-0.00661682	-0.00297509
								0.452246	-0.00576659	-0.00170791
								0.452339	-0.00798333	-0.00417001
								0.452422	-0.00855011	-0.00484689
								0.452505	-0.00651889	-0.00346055
								0.452602	-0.00570987	-0.00627777
								0.452674	-0.00530164	-0.00532854
								0.452733	-0.0050716	-0.00460253
								0.452827	-0.00572979	-0.00526542
								0.45295	-0.00710741	-0.00390707
								0.453043	-0.00534689	-0.00231929
								0.453146	-0.00303164	-0.000861615
								0.453224	-0.000622095	-0.000685591
								0.453296	0.00102238	0.000574514
								0.453367	0.00352265	0.00209642
								0.453467	0.00472047	0.00378433
								0.453556	0.00324937	0.00211014
								0.453628	0.00340717	-0.00134365
								0.453735	0.00412802	0.000649729
								0.453822	0.00455708	-0.000618228
								0.453908	0.00331657	-0.00186321
								0.454	0.00183035	-0.00553266
								0.454064	0.00122889	-0.00707651
								0.454129	0.00110051	-0.00820917
								0.454213	0.0016644	-0.00948253
								0.454279	-0.000862657	-0.0117864
								0.454355	-0.00149948	-0.0120968
								0.454441	5.58994e-05	-0.0115039
								0.454551	-0.000577789	-0.0115513
								0.454648	0.00171283	-0.00974666
								0.45473	0.00165299	-0.0088904
								0.454807	0.00342445	-0.00978328
								0.454894	0.00297153	-0.0102302
								0.454985	0.00624984	-0.00852533
								0.455097	0.00262071	-0.0108652
								0.455175	0.00234723	-0.0114974
								0.455241	0.00129183	-0.010139
								0.455321	0.000967059	-0.0111645
								0.455426	-0.000595214	-0.00988083
								0.455512	-0.00113927	-0.00938104
								0.45561	-0.00482977	-0.0116297
								0.455686	-0.00386351	-0.0123334
								0.455757	-0.00327853	-0.0119964
								0.455826	-0.0015868	-0.00930318
								0.455905	-0.0016377	-0.0091995
								0.455993	-0.00200731	-0.00835476
								0.456073	-0.00222435	-0.0100959
								0.456131	-0.00225391	-0.0102252
								0.456205	-0.00216766	-0.0107145
								0.45628	-0.000583583	-0.010226
								0.456381	-0.00459585	-0.0127846
								0.456467	-0.00493248	-0.0132822
								0.456537	-0.00520097	-0.0126359
								0.456637	-0.00730271	-0.0153308
								0.45672	-0.0086429	-0.0151872
								0.456825	-0.00646784	-0.0143777
								0.456904	-0.0065358	-0.0141093
								0.45703	-0.00735554	-0.0141156
								0.457121	-0.00885189	-0.0166404
								0.457202	-0.00841309	-0.0165759
								0.457289	-0.00772789	-0.0151092
								0.457369	-0.00950235	-0.0142764
								0.457444	-0.0108193	-0.0138795
								0.457521	-0.0105944	-0.0117499
								0.457596	-0.0122922	-0.0117502
								0.45769	-0.0110129	-0.0119649
								0.457774	-0.0118322	-0.01109
								0.457864	-0.0102924	-0.0107969
								0.457972	-0.0107798	-0.0116989
								0.458072	-0.0099267	-0.0105124
								0.458158	-0.0110124	-0.00944231
								0.458256	-0.0101411	-0.00837329
								0.458359	-0.0122815	-0.00947402
								0.458475	-0.0123941	-0.0105495
								0.458592	-0.0131104	-0.0111183
								0.458684	-0.0106427	-0.0123828
								0.458756	-0.0106229	-0.0120491
								0.458846	-0.0097344	-0.010368
								0.458934	-0.0110006	-0.0111666
								0.459006	-0.0114669	-0.0122767
								0.459078	-0.0122318	-0.0126848
								0.459151	-0.0121521	-0.0125049
								0.45924	-0.0136177	-0.0144899
								0.459319	-0.0148815	-0.0152444
								0.459419	-0.0152899	-0.017271
								0.459514	-0.0151143	-0.0193089
								0.459575	-0.0135075	-0.0177171
								0.459646	-0.0114969	-0.0161407
								0.459729	-0.0117308	-0.0140137
								0.459815	-0.0136261	-0.0146053
								0.459894	-0.0137108	-0.0142725
								0.459988	-0.0137952	-0.0137987
								0.460076	-0.0140063	-0.0123381
								0.460165	-0.0126114	-0.0119735
								0.460253	-0.011928	-0.0134173
								0.460349	-0.0109355	-0.0122768
								0.460434	-0.0124211	-0.0121343
								0.460525	-0.010047	-0.0098053
								0.460611	-0.00895309	-0.00845426
								0.460702	-0.00615131	-0.00535224
								0.460775	-0.00698373	-0.00499178
								0.460862	-0.00624491	-0.00672774
								0.460942	-0.00612197	-0.00730079
								0.461034	-0.00156713	-0.00441486
								0.461133	0.0011944	-0.00249065
								0.461228	0.00170994	-0.00233433
								0.461311	0.00368363	0.00165061
								0.461384	0.00445648	0.00187571
								0.461477	0.00411998	0.000190239
								0.461539	0.00726911	0.00275008
								0.461644	0.0100551	0.00288639
								0.461733	0.00910571	0.00182046
								0.461819	0.00865587	-0.000418013
								0.4619	0.00731354	-0.0014665
								0.461998	0.00735153	-0.00133187
								0.462066	0.00726211	-0.00117348
								0.46213	0.00620575	-0.00404882
								0.462208	0.00860858	-0.00417731
								0.462301	0.00793418	-0.00298977
								0.462387	0.0103776	-0.00336418
								0.462479	0.0107007	-0.00311666
								0.462542	0.0104297	-0.00142038
								0.462626	0.0121596	-0.000680639
								0.46271	0.0138895	0.00114998
								0.462817	0.0122557	0.00203002
								0.462916	0.012598	0.00452298
								0.463004	0.0149302	0.00599443
								0.463092	0.0162362	0.00700865
								0.463194	0.0155157	0.00754309
								0.463281	0.0162314	0.0060651
								0.463395	0.0156774	0.00670053
								0.463502	0.0158257	0.00547511
								0.463574	0.0145892	0.00552605
								0.463666	0.0177675	0.00706423
								0.463758	0.015644	0.00569595
								0.463839	0.0178644	0.00777529
								0.463921	0.0180207	0.00788981
								0.464006	0.0196204	0.00760533
								0.464103	0.0195056	0.00748636
								0.464176	0.0194398	0.00595359
								0.464248	0.0177974	0.00606339
								0.464338	0.0194977	0.00700864
								0.464428	0.0210025	0.0072514
								0.46451	0.0206426	0.00649446
								0.464577	0.0202146	0.00654806
								0.464644	0.0202486	0.00613877
								0.464761	0.0208692	0.00481351
								0.464884	0.0221302	0.00646771
								0.464965	0.0219057	0.0054132
								0.465039	0.0200332	0.00365771
								0.465135	0.0175411	0.00123085
								0.465234	0.0177601	0.000886081
								0.465321	0.0181486	0.000678719
								0.465409	0.0171277	-0.000916185
								0.46549	0.0158877	-0.000764446
								0.465568	0.0166373	-0.000890371
								0.465625	0.0172038	-0.000310431
								0.465707	0.0162962	-0.00161171
								0.465783	0.0163991	-0.00192775
								0.465848	0.0177496	0.000420139
								0.465933	0.0167731	0.000532259
								0.466051	0.017213	0.00127501
								0.466153	0.0170286	0.00189672
								0.466248	0.0164313	0.00208403
								0.466346	0.0173767	0.000606169
								0.466443	0.0179104	0.000411499
								0.46652	0.0183138	0.00133083
								0.466615	0.0205824	0.00297151
								0.466682	0.0197894	0.00309255
								0.466784	0.0203444	0.00240889
								0.466915	0.0196122	0.00284867
								0.467	0.0200091	0.00135958
								0.467064	0.017065	-0.000581769
								0.467139	0.019842	0.00130015
								0.467251	0.0204331	0.00363903
								0.467357	0.018859	0.00315024
								0.467442	0.0166911	0.00393083
								0.467528	0.0158212	0.00409539
								0.467586	0.0142128	0.0024856
								0.467663	0.0121492	0.0019863
								0.467771	0.0114508	0.00340988
								0.467881	0.0106374	0.00311821
								0.468004	0.0103371	0.00377387
								0.468108	0.011813	0.0066349
								0.468184	0.0149616	0.00802726
								0.468255	0.0139702	0.00960936
								0.468345	0.0157379	0.0118854
								0.468416	0.0150849	0.0113261
								0.468513	0.0143121	0.0114732
								0.468605	0.0185045	0.0129487
								0.468695	0.0188322	0.0140293
								0.468779	0.0176567	0.0147302
								0.468886	0.0177031	0.0133188
								0.468962	0.0198658	0.0134852
								0.469043	0.018126	0.0117043
								0.469127	0.0177645	0.0135319
								0.469222	0.0193503	0.0143408
								0.469307	0.021599	0.0155732
								0.469412	0.0209754	0.0158994
								0.469511	0.0187203	0.015354
								0.469592	0.0180933	0.0133429
								0.469674	0.0210463	0.0140617
								0.469741	0.0211579	0.0143996
								0.469835	0.0198526	0.014931
								0.469937	0.0183015	0.015598
								0.470015	0.0157118	0.0142667
								0.470095	0.0138242	0.0144339
								0.470178	0.0150297	0.0140346
								0.470257	0.0158222	0.015521
								0.470332	0.0151806	0.0166279
								0.470419	0.0116197	0.0140652
								0.470496	0.00954739	0.0125353
								0.470574	0.00994988	0.0123676
								0.470663	0.00987894	0.0133357
								0.470764	0.0100178	0.0145255
								0.470853	0.0116391	0.0138436
								0.470954	0.0134286	0.0166869
								0.47105	0.0138083	0.018696
								0.471126	0.0134112	0.0189512
								0.471223	0.0124485	0.018679
								0.471322	0.0107374	0.0191361
								0.471412	0.00973769	0.0204416
								0.471522	0.0100097	0.0193379
								0.471582	0.00840768	0.0205329
								0.471673	0.00759635	0.0204078
								0.471784	0.0078307	0.0193858
								0.471883	0.00591731	0.0177502
								0.471987	0.00562162	0.0178311
								0.472073	0.00464989	0.0175947
								0.472156	0.0031334	0.0174725
								0.472245	0.00141759	0.0165888
								0.472336	0.000898054	0.0164533
								0.472427	0.000547024	0.0166892
								0.472506	2.45924e-05	0.0156517
								0.472587	-0.0029225	0.0149431
								0.472674	-0.00413482	0.0137774
								0.472764	-0.00536993	0.0142889
								0.47283	-0.00780865	0.0122812
								0.472902	-0.0107969	0.0111784
								0.472988	-0.00998509	0.0120463
								0.473081	-0.00906006	0.0123476
								0.473172	-0.00832776	0.0116331
								0.47326	-0.00754165	0.0124793
								0.473353	-0.00900355	0.0125946
								0.473425	-0.00937258	0.0123632
								0.47353	-0.0109668	0.00857513
								0.473635	-0.00854541	0.00776681
								0.473733	-0.0108701	0.00714806
								0.473839	-0.0110502	0.0054158
								0.473936	-0.0121005	0.00381532
								0.474014	-0.0127463	0.00386456
								0.474102	-0.0123441	0.00479904
								0.474196	-0.0122173	0.00360838
								0.474271	-0.0134681	0.00276375
								0.47435	-0.0136678	0.0018882
								0.474424	-0.00994225	0.00323408
								0.474515	-0.0112941	0.00204026
								0.474597	-0.0131187	0.00165057
								0.474682	-0.0145805	-0.000627881
								0.474811	-0.0148917	-0.00187129
								0.474923	-0.0145837	-0.00310316
								0.475026	-0.010838	-0.00129905
								0.47513	-0.0103207	-0.00098212
								0.475211	-0.00979891	-0.00111261
								0.475291	-0.00957228	-0.00271927
								0.475401	-0.011668	-0.0035193
								0.475491	-0.0112103	-0.00347883
								0.475567	-0.0141775	-0.00770637
								0.475638	-0.015654	-0.009089
								0.475738	-0.0149108	-0.00990215
								0.475821	-0.0151533	-0.0090716
								0.475915	-0.017638	-0.00988759
								0.476008	-0.0172289	-0.0085547
								0.476117	-0.0163863	-0.00802742
								0.476213	-0.0190979	-0.0107236
								0.476291	-0.0203849	-0.0121608
								0.476381	-0.0198307	-0.0116963
								0.476468	-0.0185001	-0.0104756
								0.476547	-0.0188303	-0.0113394
								0.476634	-0.0187702	-0.0111019
								0.476702	-0.0180304	-0.0103645
								0.476789	-0.0169081	-0.0116025
								0.476885	-0.01629	-0.0108275
								0.477014	-0.0148578	-0.0113459
								0.477108	-0.0165788	-0.014189
								0.477219	-0.0162	-0.0119984
								0.477303	-0.0151037	-0.0128676
								0.477401	-0.0127919	-0.0112924
								0.47749	-0.0135124	-0.0116945
								0.477585	-0.0140189	-0.0144823
								0.477684	-0.0175775	-0.0170718
								0.477772	-0.015723	-0.0171422
								0.477864	-0.0139163	-0.0180441
								0.477938	-0.0150826	-0.0183886
								0.478027	-0.0176378	-0.0206202
								0.478113	-0.0168257	-0.020055
								0.478191	-0.0180873	-0.021491
								0.478286	-0.0156565	-0.019996
								0.478368	-0.0144007	-0.0189261
								0.478465	-0.0128696	-0.0190694
								0.478568	-0.0100521	-0.0193989
								0.478641	-0.00844286	-0.0196159
								0.478724	-0.0100109	-0.0192476
								0.478797	-0.00926872	-0.0164813
								0.478876	-0.0107322	-0.0186892
								0.478962	-0.00900525	-0.017899
								0.479064	-0.0101578	-0.017293
								0.479153	-0.0107148	-0.0179974
								0.479247	-0.0117779	-0.0183213
								0.479346	-0.0114696	-0.0174919
								0.479439	-0.0104536	-0.0168517
								0.479531	-0.00695771	-0.0143342
								0.479627	-0.00665134	-0.0145465
								0.47971	-0.00779389	-0.0147797
								0.479794	-0.00840777	-0.0127874
								0.479882	-0.00825171	-0.0123506
								0.479983	-0.00815816	-0.010225
[truncated: 1,295 more rows]

## Sheet: S9 Fig
S9b Fig
[truncated: 4 more rows]

## Sheet: S11 Fig
S11a Fig																	S11b Fig
[truncated: 139 more rows]
